# Supplementary material for: Evolutionary investigations of the biosynthetic diversity in the skin microbiome using lsaBGC
Source: Microb Genom. 2023 Apr 28;9(4):mgen000988. doi: 10.1099/mgen.0.000988 (PMC10210951; doi:10.1099/mgen.0.000988)
Supplement: Supplementary material 1 [file mgen-9-988-s001.xlsx]

## Sheet: Table S1 - Genomes Included
Table S1: Genomes included in analysis and benchmarking
									AntiSMASH Basis
Genome ID	Genus	Species	RefSeq / GenBank Assembly ID (or GenBank Accession)	Is a Complete / Chromosome Level Assembly?	Assembly N50	In GTDB R202?	Used as Representative for Genus-Wide Analysis?	Used in Species Analysis?	Count of Distinct GCFs Detected in Genus-Level Analysis	Count of Distinct GCFs Detected in Species-Level Analysis
Corynebacterium_accolens_RS_GCF_000146485_1	Corynebacterium	Corynebacterium_accolens	GCF_000146485.1	FALSE	2421309	TRUE	Corynebacterium Diversity	No	5	NA
Corynebacterium_accolens_RS_GCF_000159115_1	Corynebacterium	Corynebacterium_accolens	GCF_000159115.1	FALSE	777318	TRUE	Corynebacterium Diversity	No	5	NA
Corynebacterium_accolens_RS_GCF_000477875_1	Corynebacterium	Corynebacterium_accolens	GCF_000477875.1	FALSE	835049	TRUE	No	No	6	NA
Corynebacterium_accolens_RS_GCF_000477895_1	Corynebacterium	Corynebacterium_accolens	GCF_000477895.1	FALSE	829971	TRUE	No	No	6	NA
Corynebacterium_accolens_RS_GCF_000477915_1	Corynebacterium	Corynebacterium_accolens	GCF_000477915.1	FALSE	1340922	TRUE	No	No	6	NA
Corynebacterium_accolens_RS_GCF_000477975_1	Corynebacterium	Corynebacterium_accolens	GCF_000477975.1	FALSE	2568149	TRUE	Corynebacterium Diversity	No	6	NA
Corynebacterium_accolens_RS_GCF_000478095_1	Corynebacterium	Corynebacterium_accolens	GCF_000478095.1	FALSE	1356392	TRUE	Corynebacterium Diversity	No	5	NA
Corynebacterium_accolens_RS_GCF_000478135_1	Corynebacterium	Corynebacterium_accolens	GCF_000478135.1	FALSE	817174	TRUE	Corynebacterium Diversity	No	5	NA
Corynebacterium_accolens_RS_GCF_900637825_1	Corynebacterium	Corynebacterium_accolens	GCF_900637825.1	TRUE	2373440	TRUE	Corynebacterium Diversity	No	3	NA
Corynebacterium_afermentans_RS_GCF_000403725_1	Corynebacterium	Corynebacterium_afermentans	GCF_000403725.1	FALSE	755263	TRUE	Corynebacterium Diversity	No	4	NA
Corynebacterium_afermentans_RS_GCF_001639025_1	Corynebacterium	Corynebacterium_afermentans	GCF_001639025.1	FALSE	187988	TRUE	Corynebacterium Diversity	No	4	NA
Corynebacterium_afermentans_RS_GCF_003989555_1	Corynebacterium	Corynebacterium_afermentans	GCF_003989555.1	FALSE	202030	TRUE	Corynebacterium Diversity	No	4	NA
Corynebacterium_afermentans_RS_GCF_900156035_1	Corynebacterium	Corynebacterium_afermentans	GCF_900156035.1	FALSE	99087	TRUE	No	No	4	NA
Corynebacterium_afermentans_RS_GCF_902377555_1	Corynebacterium	Corynebacterium_afermentans	GCF_902377555.1	FALSE	97916	TRUE	No	No	4	NA
Corynebacterium_ammoniagenes_RS_GCF_000164115_1	Corynebacterium	Corynebacterium_ammoniagenes	GCF_000164115.1	FALSE	275892	TRUE	No	No	5	NA
Corynebacterium_ammoniagenes_RS_GCF_001941425_1	Corynebacterium	Corynebacterium_ammoniagenes	GCF_001941425.1	FALSE	2790185	TRUE	No	No	5	NA
Corynebacterium_ammoniagenes_RS_GCF_002005245_1	Corynebacterium	Corynebacterium_ammoniagenes	GCF_002005245.1	TRUE	2808265	TRUE	Corynebacterium Diversity	No	2	NA
Corynebacterium_ammoniagenes_RS_GCF_012843925_1	Corynebacterium	Corynebacterium_ammoniagenes	GCF_012843925.1	FALSE	405113	TRUE	Corynebacterium Diversity	No	4	NA
Corynebacterium_ammoniagenes_RS_GCF_902381765_1	Corynebacterium	Corynebacterium_ammoniagenes	GCF_902381765.1	FALSE	2790185	TRUE	No	No	5	NA
Corynebacterium_amycolatum_A_GB_GCA_001913955_1	Corynebacterium	Corynebacterium_amycolatum_A	GCA_001913955.1	FALSE	191857	TRUE	Corynebacterium Diversity	No	5	NA
Corynebacterium_amycolatum_A_RS_GCF_000173655_1	Corynebacterium	Corynebacterium_amycolatum_A	GCF_000173655.1	FALSE	135695	TRUE	Corynebacterium Diversity	No	4	NA
Corynebacterium_amycolatum_A_RS_GCF_000411235_1	Corynebacterium	Corynebacterium_amycolatum_A	GCF_000411235.1	FALSE	2493224	TRUE	Corynebacterium Diversity	No	5	NA
Corynebacterium_amycolatum_A_RS_GCF_001055915_1	Corynebacterium	Corynebacterium_amycolatum_A	GCF_001055915.1	FALSE	83169	TRUE	Corynebacterium Diversity	No	5	NA
Corynebacterium_amycolatum_A_RS_GCF_001055995_1	Corynebacterium	Corynebacterium_amycolatum_A	GCF_001055995.1	FALSE	115986	TRUE	Corynebacterium Diversity	No	6	NA
Corynebacterium_amycolatum_A_RS_GCF_001076435_1	Corynebacterium	Corynebacterium_amycolatum_A	GCF_001076435.1	FALSE	99265	TRUE	Corynebacterium Diversity	No	5	NA
Corynebacterium_amycolatum_A_RS_GCF_001722255_1	Corynebacterium	Corynebacterium_amycolatum_A	GCF_001722255.1	FALSE	170644	TRUE	Corynebacterium Diversity	No	6	NA
Corynebacterium_amycolatum_A_RS_GCF_001807075_1	Corynebacterium	Corynebacterium_amycolatum_A	GCF_001807075.1	FALSE	178113	TRUE	Corynebacterium Diversity	No	5	NA
Corynebacterium_amycolatum_A_RS_GCF_001809065_1	Corynebacterium	Corynebacterium_amycolatum_A	GCF_001809065.1	FALSE	161115	TRUE	Corynebacterium Diversity	No	5	NA
Corynebacterium_amycolatum_A_RS_GCF_001809225_1	Corynebacterium	Corynebacterium_amycolatum_A	GCF_001809225.1	FALSE	147600	TRUE	Corynebacterium Diversity	No	4	NA
Corynebacterium_amycolatum_A_RS_GCF_001809925_1	Corynebacterium	Corynebacterium_amycolatum_A	GCF_001809925.1	FALSE	122986	TRUE	No	No	4	NA
Corynebacterium_amycolatum_A_RS_GCF_001810195_1	Corynebacterium	Corynebacterium_amycolatum_A	GCF_001810195.1	FALSE	96887	TRUE	Corynebacterium Diversity	No	4	NA
Corynebacterium_amycolatum_A_RS_GCF_001810555_1	Corynebacterium	Corynebacterium_amycolatum_A	GCF_001810555.1	FALSE	146631	TRUE	Corynebacterium Diversity	No	4	NA
Corynebacterium_amycolatum_A_RS_GCF_001810585_1	Corynebacterium	Corynebacterium_amycolatum_A	GCF_001810585.1	FALSE	274519	TRUE	Corynebacterium Diversity	No	4	NA
Corynebacterium_amycolatum_A_RS_GCF_001811805_1	Corynebacterium	Corynebacterium_amycolatum_A	GCF_001811805.1	FALSE	555435	TRUE	Corynebacterium Diversity	No	5	NA
Corynebacterium_amycolatum_A_RS_GCF_001812455_1	Corynebacterium	Corynebacterium_amycolatum_A	GCF_001812455.1	FALSE	117950	TRUE	Corynebacterium Diversity	No	5	NA
Corynebacterium_amycolatum_A_RS_GCF_001812845_1	Corynebacterium	Corynebacterium_amycolatum_A	GCF_001812845.1	FALSE	198782	TRUE	Corynebacterium Diversity	No	6	NA
Corynebacterium_amycolatum_A_RS_GCF_001814235_1	Corynebacterium	Corynebacterium_amycolatum_A	GCF_001814235.1	FALSE	146403	TRUE	Corynebacterium Diversity	No	5	NA
Corynebacterium_amycolatum_A_RS_GCF_001837705_1	Corynebacterium	Corynebacterium_amycolatum_A	GCF_001837705.1	FALSE	140767	TRUE	Corynebacterium Diversity	No	6	NA
Corynebacterium_amycolatum_A_RS_GCF_001838215_1	Corynebacterium	Corynebacterium_amycolatum_A	GCF_001838215.1	FALSE	149302	TRUE	Corynebacterium Diversity	No	5	NA
Corynebacterium_amycolatum_A_RS_GCF_001838245_1	Corynebacterium	Corynebacterium_amycolatum_A	GCF_001838245.1	FALSE	139000	TRUE	Corynebacterium Diversity	No	5	NA
Corynebacterium_amycolatum_A_RS_GCF_001838255_1	Corynebacterium	Corynebacterium_amycolatum_A	GCF_001838255.1	FALSE	111879	TRUE	No	No	4	NA
Corynebacterium_amycolatum_A_RS_GCF_001838335_1	Corynebacterium	Corynebacterium_amycolatum_A	GCF_001838335.1	FALSE	259628	TRUE	No	No	4	NA
Corynebacterium_amycolatum_A_RS_GCF_002209185_2	Corynebacterium	Corynebacterium_amycolatum_A	GCF_002209185.2	TRUE	2650878	TRUE	Corynebacterium Diversity	No	3	NA
Corynebacterium_amycolatum_A_RS_GCF_002847785_1	Corynebacterium	Corynebacterium_amycolatum_A	GCF_002847785.1	FALSE	347237	TRUE	Corynebacterium Diversity	No	5	NA
Corynebacterium_amycolatum_A_RS_GCF_002861405_1	Corynebacterium	Corynebacterium_amycolatum_A	GCF_002861405.1	FALSE	125422	TRUE	Corynebacterium Diversity	No	5	NA
Corynebacterium_amycolatum_A_RS_GCF_003955985_1	Corynebacterium	Corynebacterium_amycolatum_A	GCF_003955985.1	TRUE	2520251	TRUE	Corynebacterium Diversity	No	3	NA
Corynebacterium_amycolatum_A_RS_GCF_008042245_1	Corynebacterium	Corynebacterium_amycolatum_A	GCF_008042245.1	FALSE	126680	TRUE	Corynebacterium Diversity	No	4	NA
Corynebacterium_amycolatum_A_RS_GCF_008368695_1	Corynebacterium	Corynebacterium_amycolatum_A	GCF_008368695.1	FALSE	164886	TRUE	Corynebacterium Diversity	No	5	NA
Corynebacterium_amycolatum_A_RS_GCF_008726175_1	Corynebacterium	Corynebacterium_amycolatum_A	GCF_008726175.1	FALSE	88001	TRUE	Corynebacterium Diversity	No	4	NA
Corynebacterium_amycolatum_A_RS_GCF_008726215_1	Corynebacterium	Corynebacterium_amycolatum_A	GCF_008726215.1	FALSE	75793	TRUE	Corynebacterium Diversity	No	5	NA
Corynebacterium_amycolatum_A_RS_GCF_008726455_1	Corynebacterium	Corynebacterium_amycolatum_A	GCF_008726455.1	FALSE	65270	TRUE	No	No	4	NA
Corynebacterium_amycolatum_A_RS_GCF_014334955_1	Corynebacterium	Corynebacterium_amycolatum_A	GCF_014334955.1	FALSE	235303	TRUE	Corynebacterium Diversity	No	5	NA
Corynebacterium_amycolatum_A_RS_GCF_014334985_1	Corynebacterium	Corynebacterium_amycolatum_A	GCF_014334985.1	FALSE	135888	TRUE	No	No	6	NA
Corynebacterium_amycolatum_A_RS_GCF_014335015_1	Corynebacterium	Corynebacterium_amycolatum_A	GCF_014335015.1	FALSE	264888	TRUE	Corynebacterium Diversity	No	5	NA
Corynebacterium_amycolatum_A_RS_GCF_014335085_1	Corynebacterium	Corynebacterium_amycolatum_A	GCF_014335085.1	FALSE	292601	TRUE	Corynebacterium Diversity	No	5	NA
Corynebacterium_amycolatum_A_RS_GCF_014335115_1	Corynebacterium	Corynebacterium_amycolatum_A	GCF_014335115.1	FALSE	241223	TRUE	Corynebacterium Diversity	No	5	NA
Corynebacterium_amycolatum_A_RS_GCF_014335195_1	Corynebacterium	Corynebacterium_amycolatum_A	GCF_014335195.1	FALSE	142624	TRUE	No	No	4	NA
Corynebacterium_amycolatum_A_RS_GCF_014335215_1	Corynebacterium	Corynebacterium_amycolatum_A	GCF_014335215.1	FALSE	122833	TRUE	Corynebacterium Diversity	No	5	NA
Corynebacterium_amycolatum_A_RS_GCF_902381695_1	Corynebacterium	Corynebacterium_amycolatum_A	GCF_902381695.1	FALSE	2493224	TRUE	No	No	5	NA
Corynebacterium_amycolatum_RS_GCF_000755185_1	Corynebacterium	Corynebacterium_amycolatum	GCF_000755185.1	TRUE	2471920	TRUE	Corynebacterium Diversity	No	4	NA
Corynebacterium_amycolatum_RS_GCF_001053765_1	Corynebacterium	Corynebacterium_amycolatum	GCF_001053765.1	FALSE	95387	TRUE	Corynebacterium Diversity	No	5	NA
Corynebacterium_amycolatum_RS_GCF_001058525_1	Corynebacterium	Corynebacterium_amycolatum	GCF_001058525.1	FALSE	112187	TRUE	No	No	5	NA
Corynebacterium_amycolatum_RS_GCF_001807045_1	Corynebacterium	Corynebacterium_amycolatum	GCF_001807045.1	FALSE	345509	TRUE	No	No	5	NA
Corynebacterium_amycolatum_RS_GCF_001807105_1	Corynebacterium	Corynebacterium_amycolatum	GCF_001807105.1	FALSE	139518	TRUE	Corynebacterium Diversity	No	4	NA
Corynebacterium_amycolatum_RS_GCF_001809455_1	Corynebacterium	Corynebacterium_amycolatum	GCF_001809455.1	FALSE	220710	TRUE	No	No	5	NA
Corynebacterium_amycolatum_RS_GCF_001809695_1	Corynebacterium	Corynebacterium_amycolatum	GCF_001809695.1	FALSE	319723	TRUE	No	No	5	NA
Corynebacterium_amycolatum_RS_GCF_001811205_1	Corynebacterium	Corynebacterium_amycolatum	GCF_001811205.1	FALSE	310448	TRUE	Corynebacterium Diversity	No	4	NA
Corynebacterium_amycolatum_RS_GCF_001812505_1	Corynebacterium	Corynebacterium_amycolatum	GCF_001812505.1	FALSE	1470763	TRUE	No	No	5	NA
Corynebacterium_amycolatum_RS_GCF_001815745_1	Corynebacterium	Corynebacterium_amycolatum	GCF_001815745.1	FALSE	191126	TRUE	Corynebacterium Diversity	No	3	NA
Corynebacterium_amycolatum_RS_GCF_001837775_1	Corynebacterium	Corynebacterium_amycolatum	GCF_001837775.1	FALSE	381419	TRUE	Corynebacterium Diversity	No	5	NA
Corynebacterium_amycolatum_RS_GCF_001838205_1	Corynebacterium	Corynebacterium_amycolatum	GCF_001838205.1	FALSE	122139	TRUE	Corynebacterium Diversity	No	4	NA
Corynebacterium_amycolatum_RS_GCF_001838285_1	Corynebacterium	Corynebacterium_amycolatum	GCF_001838285.1	FALSE	128720	TRUE	No	No	5	NA
Corynebacterium_amycolatum_RS_GCF_001838295_1	Corynebacterium	Corynebacterium_amycolatum	GCF_001838295.1	FALSE	1462735	TRUE	No	No	4	NA
Corynebacterium_amycolatum_RS_GCF_001838325_1	Corynebacterium	Corynebacterium_amycolatum	GCF_001838325.1	FALSE	266647	TRUE	Corynebacterium Diversity	No	5	NA
Corynebacterium_amycolatum_RS_GCF_001975925_1	Corynebacterium	Corynebacterium_amycolatum	GCF_001975925.1	FALSE	45496	TRUE	Corynebacterium Diversity	No	5	NA
Corynebacterium_amycolatum_RS_GCF_008042175_1	Corynebacterium	Corynebacterium_amycolatum	GCF_008042175.1	FALSE	413795	TRUE	Corynebacterium Diversity	No	5	NA
Corynebacterium_amycolatum_RS_GCF_008042235_1	Corynebacterium	Corynebacterium_amycolatum	GCF_008042235.1	FALSE	80887	TRUE	Corynebacterium Diversity	No	4	NA
Corynebacterium_amycolatum_RS_GCF_008042455_1	Corynebacterium	Corynebacterium_amycolatum	GCF_008042455.1	FALSE	218175	TRUE	No	No	5	NA
Corynebacterium_amycolatum_RS_GCF_008726645_1	Corynebacterium	Corynebacterium_amycolatum	GCF_008726645.1	FALSE	103751	TRUE	No	No	5	NA
Corynebacterium_amycolatum_RS_GCF_008726785_1	Corynebacterium	Corynebacterium_amycolatum	GCF_008726785.1	FALSE	115581	TRUE	No	No	5	NA
Corynebacterium_amycolatum_RS_GCF_014335055_1	Corynebacterium	Corynebacterium_amycolatum	GCF_014335055.1	FALSE	228951	TRUE	Corynebacterium Diversity	No	5	NA
Corynebacterium_amycolatum_RS_GCF_014335065_1	Corynebacterium	Corynebacterium_amycolatum	GCF_014335065.1	FALSE	133635	TRUE	Corynebacterium Diversity	No	5	NA
Corynebacterium_amycolatum_RS_GCF_014335155_1	Corynebacterium	Corynebacterium_amycolatum	GCF_014335155.1	FALSE	296731	TRUE	No	No	5	NA
Corynebacterium_amycolatum_RS_GCF_014335175_1	Corynebacterium	Corynebacterium_amycolatum	GCF_014335175.1	FALSE	516623	TRUE	No	No	5	NA
Corynebacterium_amycolatum_RS_GCF_014335185_1	Corynebacterium	Corynebacterium_amycolatum	GCF_014335185.1	FALSE	511325	TRUE	No	No	5	NA
Corynebacterium_amycolatum_RS_GCF_900461385_1	Corynebacterium	Corynebacterium_amycolatum	GCF_900461385.1	FALSE	1579321	TRUE	Corynebacterium Diversity	No	6	NA
Corynebacterium_appendicis_RS_GCF_900156665_1	Corynebacterium	Corynebacterium_appendicis	GCF_900156665.1	FALSE	194818	TRUE	Corynebacterium Diversity	No	5	NA
Corynebacterium_aquilae_RS_GCF_001941445_1	Corynebacterium	Corynebacterium_aquilae	GCF_001941445.1	TRUE	2926437	TRUE	Corynebacterium Diversity	No	5	NA
Corynebacterium_argentoratense_RS_GCF_000590555_1	Corynebacterium	Corynebacterium_argentoratense	GCF_000590555.1	TRUE	2031902	TRUE	Corynebacterium Diversity	No	4	NA
Corynebacterium_argentoratense_RS_GCF_000971865_1	Corynebacterium	Corynebacterium_argentoratense	GCF_000971865.1	FALSE	51998	TRUE	No	No	5	NA
Corynebacterium_argentoratense_RS_GCF_000971875_1	Corynebacterium	Corynebacterium_argentoratense	GCF_000971875.1	FALSE	72457	TRUE	No	No	5	NA
Corynebacterium_atypicum_RS_GCF_000732945_1	Corynebacterium	Corynebacterium_atypicum	GCF_000732945.1	TRUE	2311380	TRUE	Corynebacterium Diversity	No	3	NA
Corynebacterium_aurimucosum_C_RS_GCF_001809405_1	Corynebacterium	Corynebacterium_aurimucosum_C	GCF_001809405.1	FALSE	173820	TRUE	Corynebacterium Diversity	No	6	NA
Corynebacterium_aurimucosum_C_RS_GCF_001810085_1	Corynebacterium	Corynebacterium_aurimucosum_C	GCF_001810085.1	FALSE	146466	TRUE	Corynebacterium Diversity	No	5	NA
Corynebacterium_aurimucosum_C_RS_GCF_001810695_1	Corynebacterium	Corynebacterium_aurimucosum_C	GCF_001810695.1	FALSE	149894	TRUE	Corynebacterium Diversity	No	5	NA
Corynebacterium_aurimucosum_C_RS_GCF_001811255_1	Corynebacterium	Corynebacterium_aurimucosum_C	GCF_001811255.1	FALSE	135570	TRUE	Corynebacterium Diversity	No	5	NA
Corynebacterium_aurimucosum_C_RS_GCF_001811565_1	Corynebacterium	Corynebacterium_aurimucosum_C	GCF_001811565.1	FALSE	164511	TRUE	Corynebacterium Diversity	No	5	NA
Corynebacterium_aurimucosum_C_RS_GCF_001811845_1	Corynebacterium	Corynebacterium_aurimucosum_C	GCF_001811845.1	FALSE	133930	TRUE	No	No	5	NA
Corynebacterium_aurimucosum_C_RS_GCF_001813425_1	Corynebacterium	Corynebacterium_aurimucosum_C	GCF_001813425.1	FALSE	163928	TRUE	Corynebacterium Diversity	No	5	NA
Corynebacterium_aurimucosum_C_RS_GCF_001814395_1	Corynebacterium	Corynebacterium_aurimucosum_C	GCF_001814395.1	FALSE	128680	TRUE	Corynebacterium Diversity	No	6	NA
Corynebacterium_aurimucosum_C_RS_GCF_001814525_1	Corynebacterium	Corynebacterium_aurimucosum_C	GCF_001814525.1	FALSE	138387	TRUE	Corynebacterium Diversity	No	5	NA
Corynebacterium_aurimucosum_C_RS_GCF_002861385_1	Corynebacterium	Corynebacterium_aurimucosum_C	GCF_002861385.1	FALSE	350187	TRUE	Corynebacterium Diversity	No	5	NA
Corynebacterium_aurimucosum_C_RS_GCF_007097445_1	Corynebacterium	Corynebacterium_aurimucosum_C	GCF_007097445.1	FALSE	167477	TRUE	Corynebacterium Diversity	No	4	NA
Corynebacterium_aurimucosum_C_RS_GCF_007097455_1	Corynebacterium	Corynebacterium_aurimucosum_C	GCF_007097455.1	FALSE	192309	TRUE	Corynebacterium Diversity	No	4	NA
Corynebacterium_aurimucosum_C_RS_GCF_007097675_1	Corynebacterium	Corynebacterium_aurimucosum_C	GCF_007097675.1	FALSE	155949	TRUE	Corynebacterium Diversity	No	4	NA
Corynebacterium_aurimucosum_C_RS_GCF_007109275_1	Corynebacterium	Corynebacterium_aurimucosum_C	GCF_007109275.1	FALSE	84611	TRUE	Corynebacterium Diversity	No	6	NA
Corynebacterium_aurimucosum_C_RS_GCF_007672555_1	Corynebacterium	Corynebacterium_aurimucosum_C	GCF_007672555.1	FALSE	288830	TRUE	No	No	5	NA
Corynebacterium_aurimucosum_C_RS_GCF_007672575_1	Corynebacterium	Corynebacterium_aurimucosum_C	GCF_007672575.1	FALSE	180768	TRUE	No	No	5	NA
Corynebacterium_aurimucosum_C_RS_GCF_007672585_1	Corynebacterium	Corynebacterium_aurimucosum_C	GCF_007672585.1	FALSE	235490	TRUE	No	No	5	NA
Corynebacterium_aurimucosum_C_RS_GCF_007672605_1	Corynebacterium	Corynebacterium_aurimucosum_C	GCF_007672605.1	FALSE	235490	TRUE	No	No	5	NA
Corynebacterium_aurimucosum_C_RS_GCF_007672635_1	Corynebacterium	Corynebacterium_aurimucosum_C	GCF_007672635.1	FALSE	235490	TRUE	No	No	5	NA
Corynebacterium_aurimucosum_C_RS_GCF_007672675_1	Corynebacterium	Corynebacterium_aurimucosum_C	GCF_007672675.1	FALSE	288830	TRUE	No	No	5	NA
Corynebacterium_aurimucosum_C_RS_GCF_007672735_1	Corynebacterium	Corynebacterium_aurimucosum_C	GCF_007672735.1	FALSE	235390	TRUE	No	No	5	NA
Corynebacterium_aurimucosum_C_RS_GCF_007672765_1	Corynebacterium	Corynebacterium_aurimucosum_C	GCF_007672765.1	FALSE	180769	TRUE	No	No	5	NA
Corynebacterium_aurimucosum_C_RS_GCF_007678885_1	Corynebacterium	Corynebacterium_aurimucosum_C	GCF_007678885.1	FALSE	288837	TRUE	Corynebacterium Diversity	No	5	NA
Corynebacterium_aurimucosum_C_RS_GCF_009707975_1	Corynebacterium	Corynebacterium_aurimucosum_C	GCF_009707975.1	FALSE	111082	TRUE	Corynebacterium Diversity	No	6	NA
Corynebacterium_aurimucosum_C_RS_GCF_009707995_1	Corynebacterium	Corynebacterium_aurimucosum_C	GCF_009707995.1	FALSE	155575	TRUE	Corynebacterium Diversity	No	5	NA
Corynebacterium_aurimucosum_C_RS_GCF_012030615_1	Corynebacterium	Corynebacterium_aurimucosum_C	GCF_012030615.1	FALSE	129518	TRUE	No	No	5	NA
Corynebacterium_aurimucosum_E_GB_GCA_001913985_1	Corynebacterium	Corynebacterium_aurimucosum_E	GCA_001913985.1	FALSE	70231	TRUE	No	Corynebacterium tuberculostearicum Clade Comprehensive	5	3
Corynebacterium_aurimucosum_E_GB_GCA_016127015_1	Corynebacterium	Corynebacterium_aurimucosum_E	GCA_016127015.1	TRUE	2408591	FALSE	No	Corynebacterium tuberculostearicum Clade Comprehensive	NA	3
Corynebacterium_aurimucosum_E_GB_GCA_900538785_1	Corynebacterium	Corynebacterium_aurimucosum_E	GCA_900538785.1	FALSE	77492	TRUE	Corynebacterium Diversity	Corynebacterium tuberculostearicum Clade Comprehensive	5	3
Corynebacterium_aurimucosum_E_RS_GCF_001057615_1	Corynebacterium	Corynebacterium_aurimucosum_E	GCF_001057615.1	FALSE	83721	TRUE	No	Corynebacterium tuberculostearicum Clade Comprehensive	5	3
Corynebacterium_aurimucosum_E_RS_GCF_001059565_1	Corynebacterium	Corynebacterium_aurimucosum_E	GCF_001059565.1	FALSE	90570	TRUE	Corynebacterium Diversity	Corynebacterium tuberculostearicum Clade Comprehensive	5	3
Corynebacterium_aurimucosum_RS_GCF_000022905_1	Corynebacterium	Corynebacterium_aurimucosum	GCF_000022905.1	TRUE	2790189	TRUE	Corynebacterium Diversity	No	5	NA
Corynebacterium_aurimucosum_RS_GCF_000174695_1	Corynebacterium	Corynebacterium_aurimucosum	GCF_000174695.1	FALSE	54185	TRUE	No	No	6	NA
Corynebacterium_auriscanis_RS_GCF_000767255_1	Corynebacterium	Corynebacterium_auriscanis	GCF_000767255.1	FALSE	241167	TRUE	Corynebacterium Diversity	No	4	NA
Corynebacterium_auriscanis_RS_GCF_001806865_1	Corynebacterium	Corynebacterium_auriscanis	GCF_001806865.1	FALSE	144292	TRUE	Corynebacterium Diversity	No	5	NA
Corynebacterium_bouchesdurhonense_RS_GCF_900078305_2	Corynebacterium	Corynebacterium_bouchesdurhonense	GCF_900078305.2	FALSE	1280966	TRUE	Corynebacterium Diversity	No	4	NA
Corynebacterium_bouchesdurhonense_RS_GCF_902376035_1	Corynebacterium	Corynebacterium_bouchesdurhonense	GCF_902376035.1	FALSE	466397	TRUE	No	No	4	NA
Corynebacterium_bovis_RS_GCF_000183325_1	Corynebacterium	Corynebacterium_bovis	GCF_000183325.1	FALSE	9708	TRUE	No	No	3	NA
Corynebacterium_bovis_RS_GCF_003932095_1	Corynebacterium	Corynebacterium_bovis	GCF_003932095.1	FALSE	16959	TRUE	No	No	5	NA
Corynebacterium_bovis_RS_GCF_003932105_1	Corynebacterium	Corynebacterium_bovis	GCF_003932105.1	FALSE	13117	TRUE	No	No	3	NA
Corynebacterium_bovis_RS_GCF_003932115_1	Corynebacterium	Corynebacterium_bovis	GCF_003932115.1	FALSE	16190	TRUE	No	No	3	NA
Corynebacterium_bovis_RS_GCF_003932125_1	Corynebacterium	Corynebacterium_bovis	GCF_003932125.1	FALSE	14750	TRUE	No	No	4	NA
Corynebacterium_bovis_RS_GCF_003932145_1	Corynebacterium	Corynebacterium_bovis	GCF_003932145.1	FALSE	9881	TRUE	No	No	4	NA
Corynebacterium_bovis_RS_GCF_003932195_1	Corynebacterium	Corynebacterium_bovis	GCF_003932195.1	FALSE	9339	TRUE	No	No	4	NA
Corynebacterium_bovis_RS_GCF_003932205_1	Corynebacterium	Corynebacterium_bovis	GCF_003932205.1	FALSE	34264	TRUE	No	No	2	NA
Corynebacterium_bovis_RS_GCF_003932215_1	Corynebacterium	Corynebacterium_bovis	GCF_003932215.1	FALSE	152006	TRUE	Corynebacterium Diversity	No	3	NA
Corynebacterium_bovis_RS_GCF_003932255_1	Corynebacterium	Corynebacterium_bovis	GCF_003932255.1	FALSE	104613	TRUE	No	No	2	NA
Corynebacterium_bovis_RS_GCF_003932275_1	Corynebacterium	Corynebacterium_bovis	GCF_003932275.1	FALSE	97777	TRUE	No	No	2	NA
Corynebacterium_bovis_RS_GCF_003932285_1	Corynebacterium	Corynebacterium_bovis	GCF_003932285.1	FALSE	5438	TRUE	No	No	2	NA
Corynebacterium_bovis_RS_GCF_003932295_1	Corynebacterium	Corynebacterium_bovis	GCF_003932295.1	FALSE	522674	TRUE	Corynebacterium Diversity	No	2	NA
Corynebacterium_bovis_RS_GCF_003932315_1	Corynebacterium	Corynebacterium_bovis	GCF_003932315.1	FALSE	6789	TRUE	No	No	3	NA
Corynebacterium_bovis_RS_GCF_003932325_1	Corynebacterium	Corynebacterium_bovis	GCF_003932325.1	FALSE	6237	TRUE	No	No	3	NA
Corynebacterium_bovis_RS_GCF_003932375_1	Corynebacterium	Corynebacterium_bovis	GCF_003932375.1	FALSE	14300	TRUE	No	No	3	NA
Corynebacterium_bovis_RS_GCF_003932385_1	Corynebacterium	Corynebacterium_bovis	GCF_003932385.1	FALSE	66706	TRUE	No	No	2	NA
Corynebacterium_bovis_RS_GCF_003932395_1	Corynebacterium	Corynebacterium_bovis	GCF_003932395.1	FALSE	8984	TRUE	No	No	2	NA
Corynebacterium_bovis_RS_GCF_003932405_1	Corynebacterium	Corynebacterium_bovis	GCF_003932405.1	FALSE	9488	TRUE	No	No	4	NA
Corynebacterium_bovis_RS_GCF_003932435_1	Corynebacterium	Corynebacterium_bovis	GCF_003932435.1	FALSE	138277	TRUE	Corynebacterium Diversity	No	2	NA
Corynebacterium_bovis_RS_GCF_003932475_1	Corynebacterium	Corynebacterium_bovis	GCF_003932475.1	FALSE	274591	TRUE	No	No	2	NA
Corynebacterium_bovis_RS_GCF_014191555_1	Corynebacterium	Corynebacterium_bovis	GCF_014191555.1	FALSE	303928	TRUE	No	No	1	NA
Corynebacterium_callunae_RS_GCF_000344785_1	Corynebacterium	Corynebacterium_callunae	GCF_000344785.1	TRUE	2839551	TRUE	Corynebacterium Diversity	No	3	NA
Corynebacterium_callunae_RS_GCF_000420585_1	Corynebacterium	Corynebacterium_callunae	GCF_000420585.1	FALSE	238580	TRUE	No	No	5	NA
Corynebacterium_camporealensis_RS_GCF_000766885_2	Corynebacterium	Corynebacterium_camporealensis	GCF_000766885.2	FALSE	2450029	TRUE	No	No	6	NA
Corynebacterium_camporealensis_RS_GCF_000980815_1	Corynebacterium	Corynebacterium_camporealensis	GCF_000980815.1	TRUE	2451810	TRUE	Corynebacterium Diversity	No	4	NA
Corynebacterium_canis_RS_GCF_007859215_1	Corynebacterium	Corynebacterium_canis	GCF_007859215.1	FALSE	88832	TRUE	Corynebacterium Diversity	No	5	NA
Corynebacterium_capitovis_RS_GCF_000372085_1	Corynebacterium	Corynebacterium_capitovis	GCF_000372085.1	FALSE	641374	TRUE	Corynebacterium Diversity	No	4	NA
Corynebacterium_casei_GB_GCA_003530675_1	Corynebacterium	Corynebacterium_casei	GCA_003530675.1	FALSE	87923	TRUE	No	No	4	NA
Corynebacterium_casei_RS_GCF_000234765_1	Corynebacterium	Corynebacterium_casei	GCF_000234765.1	FALSE	80593	TRUE	No	No	4	NA
Corynebacterium_casei_RS_GCF_000550785_1	Corynebacterium	Corynebacterium_casei	GCF_000550785.1	TRUE	3113488	TRUE	Corynebacterium Diversity	No	3	NA
Corynebacterium_casei_RS_GCF_900163675_1	Corynebacterium	Corynebacterium_casei	GCF_900163675.1	FALSE	160847	TRUE	No	No	4	NA
Corynebacterium_caspium_RS_GCF_000379705_1	Corynebacterium	Corynebacterium_caspium	GCF_000379705.1	FALSE	420966	TRUE	Corynebacterium Diversity	No	3	NA
Corynebacterium_choanis_RS_GCF_003813965_1	Corynebacterium	Corynebacterium_choanis	GCF_003813965.1	TRUE	2986773	TRUE	Corynebacterium Diversity	No	3	NA
Corynebacterium_ciconiae_RS_GCF_000372385_1	Corynebacterium	Corynebacterium_ciconiae	GCF_000372385.1	FALSE	314418	TRUE	Corynebacterium Diversity	No	6	NA
Corynebacterium_coyleae_RS_GCF_001806995_1	Corynebacterium	Corynebacterium_coyleae	GCF_001806995.1	FALSE	97736	TRUE	Corynebacterium Diversity	No	4	NA
Corynebacterium_coyleae_RS_GCF_001807155_1	Corynebacterium	Corynebacterium_coyleae	GCF_001807155.1	FALSE	134298	TRUE	Corynebacterium Diversity	No	3	NA
Corynebacterium_coyleae_RS_GCF_001807545_1	Corynebacterium	Corynebacterium_coyleae	GCF_001807545.1	FALSE	89869	TRUE	Corynebacterium Diversity	No	4	NA
Corynebacterium_coyleae_RS_GCF_001810365_1	Corynebacterium	Corynebacterium_coyleae	GCF_001810365.1	FALSE	135390	TRUE	Corynebacterium Diversity	No	4	NA
Corynebacterium_coyleae_RS_GCF_001811185_1	Corynebacterium	Corynebacterium_coyleae	GCF_001811185.1	FALSE	207526	TRUE	Corynebacterium Diversity	No	3	NA
Corynebacterium_coyleae_RS_GCF_001815635_1	Corynebacterium	Corynebacterium_coyleae	GCF_001815635.1	FALSE	96206	TRUE	Corynebacterium Diversity	No	3	NA
Corynebacterium_coyleae_RS_GCF_001835805_1	Corynebacterium	Corynebacterium_coyleae	GCF_001835805.1	FALSE	178372	TRUE	Corynebacterium Diversity	No	3	NA
Corynebacterium_coyleae_RS_GCF_001835905_1	Corynebacterium	Corynebacterium_coyleae	GCF_001835905.1	FALSE	165653	TRUE	Corynebacterium Diversity	No	5	NA
Corynebacterium_coyleae_RS_GCF_001836265_1	Corynebacterium	Corynebacterium_coyleae	GCF_001836265.1	FALSE	153887	TRUE	Corynebacterium Diversity	No	2	NA
Corynebacterium_coyleae_RS_GCF_001837615_1	Corynebacterium	Corynebacterium_coyleae	GCF_001837615.1	FALSE	156118	TRUE	Corynebacterium Diversity	No	3	NA
Corynebacterium_coyleae_RS_GCF_002861345_1	Corynebacterium	Corynebacterium_coyleae	GCF_002861345.1	FALSE	322098	TRUE	Corynebacterium Diversity	No	5	NA
Corynebacterium_coyleae_RS_GCF_002861365_1	Corynebacterium	Corynebacterium_coyleae	GCF_002861365.1	FALSE	215829	TRUE	Corynebacterium Diversity	No	3	NA
Corynebacterium_coyleae_RS_GCF_007676915_1	Corynebacterium	Corynebacterium_coyleae	GCF_007676915.1	FALSE	171687	TRUE	Corynebacterium Diversity	No	5	NA
Corynebacterium_coyleae_RS_GCF_012030345_1	Corynebacterium	Corynebacterium_coyleae	GCF_012030345.1	FALSE	92141	TRUE	Corynebacterium Diversity	No	4	NA
Corynebacterium_coyleae_RS_GCF_900105505_1	Corynebacterium	Corynebacterium_coyleae	GCF_900105505.1	FALSE	2549827	TRUE	Corynebacterium Diversity	No	4	NA
Corynebacterium_crudilactis_RS_GCF_001643015_1	Corynebacterium	Corynebacterium_crudilactis	GCF_001643015.1	TRUE	3047373	TRUE	Corynebacterium Diversity	No	5	NA
Corynebacterium_cystitidis_RS_GCF_900111265_1	Corynebacterium	Corynebacterium_cystitidis	GCF_900111265.1	FALSE	186498	TRUE	No	No	6	NA
Corynebacterium_cystitidis_RS_GCF_900187295_1	Corynebacterium	Corynebacterium_cystitidis	GCF_900187295.1	TRUE	3011567	TRUE	Corynebacterium Diversity	No	5	NA
Corynebacterium_dentalis_RS_GCF_900232865_1	Corynebacterium	Corynebacterium_dentalis	GCF_900232865.1	FALSE	304779	TRUE	Corynebacterium Diversity	No	5	NA
Corynebacterium_deserti_RS_GCF_001277995_1	Corynebacterium	Corynebacterium_deserti	GCF_001277995.1	TRUE	2972149	TRUE	Corynebacterium Diversity	No	3	NA
Corynebacterium_diphtheriae_GB_GCA_001876005_1	Corynebacterium	Corynebacterium_diphtheriae	GCA_001876005.1	FALSE	108120	TRUE	Corynebacterium Diversity	No	8	NA
Corynebacterium_diphtheriae_GB_GCA_001876025_1	Corynebacterium	Corynebacterium_diphtheriae	GCA_001876025.1	FALSE	113011	TRUE	No	No	9	NA
Corynebacterium_diphtheriae_GB_GCA_001876055_1	Corynebacterium	Corynebacterium_diphtheriae	GCA_001876055.1	FALSE	112903	TRUE	No	No	9	NA
Corynebacterium_diphtheriae_GB_GCA_001935945_1	Corynebacterium	Corynebacterium_diphtheriae	GCA_001935945.1	FALSE	31775	TRUE	No	No	9	NA
Corynebacterium_diphtheriae_GB_GCA_001937225_1	Corynebacterium	Corynebacterium_diphtheriae	GCA_001937225.1	FALSE	121146	TRUE	No	No	8	NA
Corynebacterium_diphtheriae_GB_GCA_002200975_1	Corynebacterium	Corynebacterium_diphtheriae	GCA_002200975.1	FALSE	45427	TRUE	No	No	8	NA
Corynebacterium_diphtheriae_GB_GCA_003640795_1	Corynebacterium	Corynebacterium_diphtheriae	GCA_003640795.1	FALSE	124018	TRUE	No	No	7	NA
Corynebacterium_diphtheriae_GB_GCA_003640845_1	Corynebacterium	Corynebacterium_diphtheriae	GCA_003640845.1	FALSE	89985	TRUE	No	No	7	NA
Corynebacterium_diphtheriae_GB_GCA_003640905_1	Corynebacterium	Corynebacterium_diphtheriae	GCA_003640905.1	FALSE	125277	TRUE	Corynebacterium Diversity	No	7	NA
Corynebacterium_diphtheriae_GB_GCA_003721295_1	Corynebacterium	Corynebacterium_diphtheriae	GCA_003721295.1	FALSE	126674	TRUE	No	No	8	NA
Corynebacterium_diphtheriae_GB_GCA_004771215_1	Corynebacterium	Corynebacterium_diphtheriae	GCA_004771215.1	FALSE	2892379	TRUE	No	No	8	NA
Corynebacterium_diphtheriae_GB_GCA_900312965_1	Corynebacterium	Corynebacterium_diphtheriae	GCA_900312965.1	TRUE	3060363	TRUE	Corynebacterium Diversity	No	6	NA
Corynebacterium_diphtheriae_GB_GCA_900447175_1	Corynebacterium	Corynebacterium_diphtheriae	GCA_900447175.1	FALSE	2876286	TRUE	No	No	8	NA
Corynebacterium_diphtheriae_RS_GCF_000195815_1	Corynebacterium	Corynebacterium_diphtheriae	GCF_000195815.1	FALSE	2488635	TRUE	No	No	6	NA
Corynebacterium_diphtheriae_RS_GCF_000241875_1	Corynebacterium	Corynebacterium_diphtheriae	GCF_000241875.1	TRUE	2535346	TRUE	Corynebacterium Diversity	No	6	NA
Corynebacterium_diphtheriae_RS_GCF_000241895_1	Corynebacterium	Corynebacterium_diphtheriae	GCF_000241895.1	FALSE	2426551	TRUE	No	No	7	NA
Corynebacterium_diphtheriae_RS_GCF_000241915_1	Corynebacterium	Corynebacterium_diphtheriae	GCF_000241915.1	TRUE	2449071	TRUE	Corynebacterium Diversity	No	5	NA
Corynebacterium_diphtheriae_RS_GCF_000241935_1	Corynebacterium	Corynebacterium_diphtheriae	GCF_000241935.1	TRUE	2485519	TRUE	Corynebacterium Diversity	No	5	NA
Corynebacterium_diphtheriae_RS_GCF_000242775_1	Corynebacterium	Corynebacterium_diphtheriae	GCF_000242775.1	FALSE	2478364	TRUE	No	No	7	NA
Corynebacterium_diphtheriae_RS_GCF_000255155_1	Corynebacterium	Corynebacterium_diphtheriae	GCF_000255155.1	TRUE	2468612	TRUE	Corynebacterium Diversity	No	5	NA
Corynebacterium_diphtheriae_RS_GCF_000255175_1	Corynebacterium	Corynebacterium_diphtheriae	GCF_000255175.1	TRUE	2499189	TRUE	Corynebacterium Diversity	No	5	NA
Corynebacterium_diphtheriae_RS_GCF_000255195_1	Corynebacterium	Corynebacterium_diphtheriae	GCF_000255195.1	TRUE	2484332	TRUE	Corynebacterium Diversity	No	6	NA
Corynebacterium_diphtheriae_RS_GCF_000255215_1	Corynebacterium	Corynebacterium_diphtheriae	GCF_000255215.1	TRUE	2433326	TRUE	Corynebacterium Diversity	No	5	NA
Corynebacterium_diphtheriae_RS_GCF_000255235_1	Corynebacterium	Corynebacterium_diphtheriae	GCF_000255235.1	TRUE	2427149	TRUE	Corynebacterium Diversity	No	5	NA
Corynebacterium_diphtheriae_RS_GCF_000255255_1	Corynebacterium	Corynebacterium_diphtheriae	GCF_000255255.1	FALSE	2395441	TRUE	No	No	6	NA
Corynebacterium_diphtheriae_RS_GCF_000255275_1	Corynebacterium	Corynebacterium_diphtheriae	GCF_000255275.1	TRUE	2530683	TRUE	Corynebacterium Diversity	No	4	NA
Corynebacterium_diphtheriae_RS_GCF_000257885_1	Corynebacterium	Corynebacterium_diphtheriae	GCF_000257885.1	FALSE	128232	TRUE	No	No	7	NA
Corynebacterium_diphtheriae_RS_GCF_000263415_1	Corynebacterium	Corynebacterium_diphtheriae	GCF_000263415.1	FALSE	276451	TRUE	Corynebacterium Diversity	No	8	NA
Corynebacterium_diphtheriae_RS_GCF_000455785_1	Corynebacterium	Corynebacterium_diphtheriae	GCF_000455785.1	FALSE	30220	TRUE	No	No	6	NA
Corynebacterium_diphtheriae_RS_GCF_000455805_1	Corynebacterium	Corynebacterium_diphtheriae	GCF_000455805.1	FALSE	176346	TRUE	No	No	7	NA
Corynebacterium_diphtheriae_RS_GCF_000953975_1	Corynebacterium	Corynebacterium_diphtheriae	GCF_000953975.1	FALSE	116659	TRUE	No	No	9	NA
Corynebacterium_diphtheriae_RS_GCF_000968865_1	Corynebacterium	Corynebacterium_diphtheriae	GCF_000968865.1	FALSE	309372	TRUE	No	No	7	NA
Corynebacterium_diphtheriae_RS_GCF_001026805_1	Corynebacterium	Corynebacterium_diphtheriae	GCF_001026805.1	FALSE	102641	TRUE	No	No	8	NA
Corynebacterium_diphtheriae_RS_GCF_001026845_1	Corynebacterium	Corynebacterium_diphtheriae	GCF_001026845.1	FALSE	119602	TRUE	No	No	6	NA
Corynebacterium_diphtheriae_RS_GCF_001188005_1	Corynebacterium	Corynebacterium_diphtheriae	GCF_001188005.1	FALSE	145623	TRUE	No	No	7	NA
Corynebacterium_diphtheriae_RS_GCF_001457455_1	Corynebacterium	Corynebacterium_diphtheriae	GCF_001457455.1	FALSE	2463666	TRUE	No	No	7	NA
Corynebacterium_diphtheriae_RS_GCF_001723445_1	Corynebacterium	Corynebacterium_diphtheriae	GCF_001723445.1	FALSE	190867	TRUE	No	No	8	NA
Corynebacterium_diphtheriae_RS_GCF_001723455_1	Corynebacterium	Corynebacterium_diphtheriae	GCF_001723455.1	FALSE	99591	TRUE	No	No	9	NA
Corynebacterium_diphtheriae_RS_GCF_001723465_1	Corynebacterium	Corynebacterium_diphtheriae	GCF_001723465.1	FALSE	186667	TRUE	No	No	8	NA
Corynebacterium_diphtheriae_RS_GCF_001742085_1	Corynebacterium	Corynebacterium_diphtheriae	GCF_001742085.1	FALSE	133835	TRUE	Corynebacterium Diversity	No	9	NA
Corynebacterium_diphtheriae_RS_GCF_001742095_1	Corynebacterium	Corynebacterium_diphtheriae	GCF_001742095.1	FALSE	124192	TRUE	No	No	8	NA
Corynebacterium_diphtheriae_RS_GCF_001832925_1	Corynebacterium	Corynebacterium_diphtheriae	GCF_001832925.1	FALSE	128795	TRUE	No	No	8	NA
Corynebacterium_diphtheriae_RS_GCF_001832935_1	Corynebacterium	Corynebacterium_diphtheriae	GCF_001832935.1	FALSE	137577	TRUE	No	No	7	NA
Corynebacterium_diphtheriae_RS_GCF_001832945_1	Corynebacterium	Corynebacterium_diphtheriae	GCF_001832945.1	FALSE	129561	TRUE	No	No	8	NA
Corynebacterium_diphtheriae_RS_GCF_001832975_1	Corynebacterium	Corynebacterium_diphtheriae	GCF_001832975.1	FALSE	181540	TRUE	No	No	6	NA
Corynebacterium_diphtheriae_RS_GCF_001833005_2	Corynebacterium	Corynebacterium_diphtheriae	GCF_001833005.2	FALSE	156564	TRUE	No	No	8	NA
Corynebacterium_diphtheriae_RS_GCF_001833025_1	Corynebacterium	Corynebacterium_diphtheriae	GCF_001833025.1	FALSE	157136	TRUE	No	No	6	NA
Corynebacterium_diphtheriae_RS_GCF_001833035_1	Corynebacterium	Corynebacterium_diphtheriae	GCF_001833035.1	FALSE	158285	TRUE	No	No	8	NA
Corynebacterium_diphtheriae_RS_GCF_001875805_1	Corynebacterium	Corynebacterium_diphtheriae	GCF_001875805.1	FALSE	114093	TRUE	No	No	9	NA
Corynebacterium_diphtheriae_RS_GCF_001875815_1	Corynebacterium	Corynebacterium_diphtheriae	GCF_001875815.1	FALSE	91567	TRUE	No	No	9	NA
Corynebacterium_diphtheriae_RS_GCF_001875845_1	Corynebacterium	Corynebacterium_diphtheriae	GCF_001875845.1	FALSE	123471	TRUE	No	No	9	NA
Corynebacterium_diphtheriae_RS_GCF_001875855_1	Corynebacterium	Corynebacterium_diphtheriae	GCF_001875855.1	FALSE	107294	TRUE	No	No	9	NA
Corynebacterium_diphtheriae_RS_GCF_001875875_1	Corynebacterium	Corynebacterium_diphtheriae	GCF_001875875.1	FALSE	94998	TRUE	No	No	8	NA
Corynebacterium_diphtheriae_RS_GCF_001875905_1	Corynebacterium	Corynebacterium_diphtheriae	GCF_001875905.1	FALSE	65736	TRUE	No	No	8	NA
Corynebacterium_diphtheriae_RS_GCF_001875925_1	Corynebacterium	Corynebacterium_diphtheriae	GCF_001875925.1	FALSE	93665	TRUE	No	No	9	NA
Corynebacterium_diphtheriae_RS_GCF_001875945_1	Corynebacterium	Corynebacterium_diphtheriae	GCF_001875945.1	FALSE	123515	TRUE	Corynebacterium Diversity	No	9	NA
Corynebacterium_diphtheriae_RS_GCF_001875965_1	Corynebacterium	Corynebacterium_diphtheriae	GCF_001875965.1	FALSE	88528	TRUE	No	No	9	NA
Corynebacterium_diphtheriae_RS_GCF_001875975_1	Corynebacterium	Corynebacterium_diphtheriae	GCF_001875975.1	FALSE	88585	TRUE	No	No	9	NA
Corynebacterium_diphtheriae_RS_GCF_001876035_1	Corynebacterium	Corynebacterium_diphtheriae	GCF_001876035.1	FALSE	107780	TRUE	No	No	8	NA
Corynebacterium_diphtheriae_RS_GCF_001876085_1	Corynebacterium	Corynebacterium_diphtheriae	GCF_001876085.1	FALSE	123461	TRUE	No	No	9	NA
Corynebacterium_diphtheriae_RS_GCF_001876095_1	Corynebacterium	Corynebacterium_diphtheriae	GCF_001876095.1	FALSE	59693	TRUE	No	No	9	NA
Corynebacterium_diphtheriae_RS_GCF_001876115_1	Corynebacterium	Corynebacterium_diphtheriae	GCF_001876115.1	FALSE	86532	TRUE	No	No	9	NA
Corynebacterium_diphtheriae_RS_GCF_001876145_1	Corynebacterium	Corynebacterium_diphtheriae	GCF_001876145.1	FALSE	71534	TRUE	No	No	8	NA
Corynebacterium_diphtheriae_RS_GCF_001876165_1	Corynebacterium	Corynebacterium_diphtheriae	GCF_001876165.1	FALSE	90552	TRUE	No	No	8	NA
Corynebacterium_diphtheriae_RS_GCF_001876175_1	Corynebacterium	Corynebacterium_diphtheriae	GCF_001876175.1	FALSE	107780	TRUE	No	No	8	NA
Corynebacterium_diphtheriae_RS_GCF_001876195_1	Corynebacterium	Corynebacterium_diphtheriae	GCF_001876195.1	FALSE	58765	TRUE	No	No	7	NA
Corynebacterium_diphtheriae_RS_GCF_001876215_1	Corynebacterium	Corynebacterium_diphtheriae	GCF_001876215.1	FALSE	65002	TRUE	No	No	8	NA
Corynebacterium_diphtheriae_RS_GCF_001876245_1	Corynebacterium	Corynebacterium_diphtheriae	GCF_001876245.1	FALSE	34294	TRUE	No	No	8	NA
Corynebacterium_diphtheriae_RS_GCF_001876255_1	Corynebacterium	Corynebacterium_diphtheriae	GCF_001876255.1	FALSE	75526	TRUE	No	No	8	NA
Corynebacterium_diphtheriae_RS_GCF_001876285_1	Corynebacterium	Corynebacterium_diphtheriae	GCF_001876285.1	FALSE	116619	TRUE	Corynebacterium Diversity	No	8	NA
Corynebacterium_diphtheriae_RS_GCF_001876295_1	Corynebacterium	Corynebacterium_diphtheriae	GCF_001876295.1	FALSE	112903	TRUE	No	No	9	NA
Corynebacterium_diphtheriae_RS_GCF_001876335_1	Corynebacterium	Corynebacterium_diphtheriae	GCF_001876335.1	FALSE	102030	TRUE	No	No	9	NA
Corynebacterium_diphtheriae_RS_GCF_001889765_1	Corynebacterium	Corynebacterium_diphtheriae	GCF_001889765.1	FALSE	128737	TRUE	No	No	7	NA
Corynebacterium_diphtheriae_RS_GCF_001889775_1	Corynebacterium	Corynebacterium_diphtheriae	GCF_001889775.1	FALSE	183724	TRUE	Corynebacterium Diversity	No	9	NA
Corynebacterium_diphtheriae_RS_GCF_001889785_1	Corynebacterium	Corynebacterium_diphtheriae	GCF_001889785.1	FALSE	158453	TRUE	No	No	7	NA
Corynebacterium_diphtheriae_RS_GCF_001889825_1	Corynebacterium	Corynebacterium_diphtheriae	GCF_001889825.1	FALSE	127819	TRUE	Corynebacterium Diversity	No	7	NA
Corynebacterium_diphtheriae_RS_GCF_001889835_1	Corynebacterium	Corynebacterium_diphtheriae	GCF_001889835.1	FALSE	141127	TRUE	No	No	7	NA
Corynebacterium_diphtheriae_RS_GCF_001889845_1	Corynebacterium	Corynebacterium_diphtheriae	GCF_001889845.1	FALSE	200191	TRUE	No	No	8	NA
Corynebacterium_diphtheriae_RS_GCF_001889855_1	Corynebacterium	Corynebacterium_diphtheriae	GCF_001889855.1	FALSE	171693	TRUE	Corynebacterium Diversity	No	7	NA
Corynebacterium_diphtheriae_RS_GCF_001889905_1	Corynebacterium	Corynebacterium_diphtheriae	GCF_001889905.1	FALSE	103815	TRUE	No	No	7	NA
Corynebacterium_diphtheriae_RS_GCF_001902275_1	Corynebacterium	Corynebacterium_diphtheriae	GCF_001902275.1	TRUE	2474151	TRUE	Corynebacterium Diversity	No	5	NA
Corynebacterium_diphtheriae_RS_GCF_001913255_1	Corynebacterium	Corynebacterium_diphtheriae	GCF_001913255.1	FALSE	105610	TRUE	No	No	7	NA
Corynebacterium_diphtheriae_RS_GCF_001913265_1	Corynebacterium	Corynebacterium_diphtheriae	GCF_001913265.1	FALSE	164585	TRUE	No	No	8	NA
Corynebacterium_diphtheriae_RS_GCF_001935905_1	Corynebacterium	Corynebacterium_diphtheriae	GCF_001935905.1	FALSE	103053	TRUE	No	No	8	NA
Corynebacterium_diphtheriae_RS_GCF_001935935_1	Corynebacterium	Corynebacterium_diphtheriae	GCF_001935935.1	FALSE	145202	TRUE	No	No	8	NA
Corynebacterium_diphtheriae_RS_GCF_001937315_1	Corynebacterium	Corynebacterium_diphtheriae	GCF_001937315.1	FALSE	121116	TRUE	No	No	8	NA
Corynebacterium_diphtheriae_RS_GCF_001937335_1	Corynebacterium	Corynebacterium_diphtheriae	GCF_001937335.1	FALSE	95956	TRUE	No	No	7	NA
Corynebacterium_diphtheriae_RS_GCF_001974665_1	Corynebacterium	Corynebacterium_diphtheriae	GCF_001974665.1	FALSE	115180	TRUE	No	No	9	NA
Corynebacterium_diphtheriae_RS_GCF_001974705_1	Corynebacterium	Corynebacterium_diphtheriae	GCF_001974705.1	FALSE	156453	TRUE	Corynebacterium Diversity	No	8	NA
Corynebacterium_diphtheriae_RS_GCF_001974725_1	Corynebacterium	Corynebacterium_diphtheriae	GCF_001974725.1	FALSE	130054	TRUE	No	No	7	NA
Corynebacterium_diphtheriae_RS_GCF_001981265_1	Corynebacterium	Corynebacterium_diphtheriae	GCF_001981265.1	FALSE	186677	TRUE	Corynebacterium Diversity	No	7	NA
Corynebacterium_diphtheriae_RS_GCF_001981275_1	Corynebacterium	Corynebacterium_diphtheriae	GCF_001981275.1	FALSE	105051	TRUE	No	No	9	NA
Corynebacterium_diphtheriae_RS_GCF_002073375_2	Corynebacterium	Corynebacterium_diphtheriae	GCF_002073375.2	TRUE	2489049	TRUE	Corynebacterium Diversity	No	5	NA
Corynebacterium_diphtheriae_RS_GCF_002115085_1	Corynebacterium	Corynebacterium_diphtheriae	GCF_002115085.1	FALSE	158324	TRUE	No	No	8	NA
Corynebacterium_diphtheriae_RS_GCF_002115095_1	Corynebacterium	Corynebacterium_diphtheriae	GCF_002115095.1	FALSE	123046	TRUE	No	No	7	NA
Corynebacterium_diphtheriae_RS_GCF_002115125_1	Corynebacterium	Corynebacterium_diphtheriae	GCF_002115125.1	FALSE	139182	TRUE	No	No	7	NA
Corynebacterium_diphtheriae_RS_GCF_002115145_1	Corynebacterium	Corynebacterium_diphtheriae	GCF_002115145.1	FALSE	117760	TRUE	No	No	9	NA
Corynebacterium_diphtheriae_RS_GCF_002115155_1	Corynebacterium	Corynebacterium_diphtheriae	GCF_002115155.1	FALSE	158324	TRUE	No	No	8	NA
Corynebacterium_diphtheriae_RS_GCF_002115185_1	Corynebacterium	Corynebacterium_diphtheriae	GCF_002115185.1	FALSE	218386	TRUE	Corynebacterium Diversity	No	8	NA
Corynebacterium_diphtheriae_RS_GCF_002115215_1	Corynebacterium	Corynebacterium_diphtheriae	GCF_002115215.1	FALSE	274842	TRUE	No	No	7	NA
Corynebacterium_diphtheriae_RS_GCF_002115225_1	Corynebacterium	Corynebacterium_diphtheriae	GCF_002115225.1	FALSE	140866	TRUE	No	No	7	NA
Corynebacterium_diphtheriae_RS_GCF_002115265_1	Corynebacterium	Corynebacterium_diphtheriae	GCF_002115265.1	FALSE	69395	TRUE	No	No	7	NA
Corynebacterium_diphtheriae_RS_GCF_002115285_1	Corynebacterium	Corynebacterium_diphtheriae	GCF_002115285.1	FALSE	156565	TRUE	No	No	8	NA
Corynebacterium_diphtheriae_RS_GCF_002115305_1	Corynebacterium	Corynebacterium_diphtheriae	GCF_002115305.1	FALSE	125366	TRUE	No	No	8	NA
Corynebacterium_diphtheriae_RS_GCF_002115325_1	Corynebacterium	Corynebacterium_diphtheriae	GCF_002115325.1	FALSE	158325	TRUE	No	No	8	NA
Corynebacterium_diphtheriae_RS_GCF_002115335_1	Corynebacterium	Corynebacterium_diphtheriae	GCF_002115335.1	FALSE	129893	TRUE	No	No	8	NA
Corynebacterium_diphtheriae_RS_GCF_002200985_1	Corynebacterium	Corynebacterium_diphtheriae	GCF_002200985.1	FALSE	172748	TRUE	No	No	8	NA
Corynebacterium_diphtheriae_RS_GCF_002200995_1	Corynebacterium	Corynebacterium_diphtheriae	GCF_002200995.1	FALSE	179536	TRUE	No	No	7	NA
Corynebacterium_diphtheriae_RS_GCF_002201005_1	Corynebacterium	Corynebacterium_diphtheriae	GCF_002201005.1	FALSE	124873	TRUE	No	No	8	NA
Corynebacterium_diphtheriae_RS_GCF_002201055_1	Corynebacterium	Corynebacterium_diphtheriae	GCF_002201055.1	FALSE	393591	TRUE	No	No	8	NA
Corynebacterium_diphtheriae_RS_GCF_002201065_1	Corynebacterium	Corynebacterium_diphtheriae	GCF_002201065.1	FALSE	156712	TRUE	No	No	8	NA
Corynebacterium_diphtheriae_RS_GCF_002201075_1	Corynebacterium	Corynebacterium_diphtheriae	GCF_002201075.1	FALSE	106469	TRUE	No	No	9	NA
Corynebacterium_diphtheriae_RS_GCF_002201085_1	Corynebacterium	Corynebacterium_diphtheriae	GCF_002201085.1	FALSE	310101	TRUE	No	No	8	NA
Corynebacterium_diphtheriae_RS_GCF_002201135_1	Corynebacterium	Corynebacterium_diphtheriae	GCF_002201135.1	FALSE	307631	TRUE	No	No	7	NA
Corynebacterium_diphtheriae_RS_GCF_002201145_1	Corynebacterium	Corynebacterium_diphtheriae	GCF_002201145.1	FALSE	141104	TRUE	No	No	8	NA
Corynebacterium_diphtheriae_RS_GCF_002201165_1	Corynebacterium	Corynebacterium_diphtheriae	GCF_002201165.1	FALSE	179152	TRUE	No	No	8	NA
Corynebacterium_diphtheriae_RS_GCF_002201175_1	Corynebacterium	Corynebacterium_diphtheriae	GCF_002201175.1	FALSE	162982	TRUE	No	No	8	NA
Corynebacterium_diphtheriae_RS_GCF_002201215_1	Corynebacterium	Corynebacterium_diphtheriae	GCF_002201215.1	FALSE	125242	TRUE	No	No	8	NA
Corynebacterium_diphtheriae_RS_GCF_002202335_1	Corynebacterium	Corynebacterium_diphtheriae	GCF_002202335.1	FALSE	184243	TRUE	No	No	7	NA
Corynebacterium_diphtheriae_RS_GCF_002202345_1	Corynebacterium	Corynebacterium_diphtheriae	GCF_002202345.1	FALSE	99649	TRUE	No	No	8	NA
Corynebacterium_diphtheriae_RS_GCF_002202355_1	Corynebacterium	Corynebacterium_diphtheriae	GCF_002202355.1	FALSE	156541	TRUE	No	No	8	NA
Corynebacterium_diphtheriae_RS_GCF_002202415_1	Corynebacterium	Corynebacterium_diphtheriae	GCF_002202415.1	FALSE	83890	TRUE	No	No	7	NA
Corynebacterium_diphtheriae_RS_GCF_002202425_1	Corynebacterium	Corynebacterium_diphtheriae	GCF_002202425.1	FALSE	117447	TRUE	No	No	8	NA
Corynebacterium_diphtheriae_RS_GCF_002202435_1	Corynebacterium	Corynebacterium_diphtheriae	GCF_002202435.1	FALSE	179524	TRUE	No	No	7	NA
Corynebacterium_diphtheriae_RS_GCF_002202445_1	Corynebacterium	Corynebacterium_diphtheriae	GCF_002202445.1	FALSE	151033	TRUE	No	No	8	NA
Corynebacterium_diphtheriae_RS_GCF_002202495_1	Corynebacterium	Corynebacterium_diphtheriae	GCF_002202495.1	FALSE	178853	TRUE	No	No	8	NA
Corynebacterium_diphtheriae_RS_GCF_002202505_1	Corynebacterium	Corynebacterium_diphtheriae	GCF_002202505.1	FALSE	124874	TRUE	No	No	8	NA
Corynebacterium_diphtheriae_RS_GCF_002202515_1	Corynebacterium	Corynebacterium_diphtheriae	GCF_002202515.1	FALSE	91956	TRUE	No	No	7	NA
Corynebacterium_diphtheriae_RS_GCF_002202525_1	Corynebacterium	Corynebacterium_diphtheriae	GCF_002202525.1	FALSE	69142	TRUE	No	No	7	NA
Corynebacterium_diphtheriae_RS_GCF_002202575_1	Corynebacterium	Corynebacterium_diphtheriae	GCF_002202575.1	FALSE	124402	TRUE	No	No	8	NA
Corynebacterium_diphtheriae_RS_GCF_002202585_1	Corynebacterium	Corynebacterium_diphtheriae	GCF_002202585.1	FALSE	156389	TRUE	No	No	7	NA
Corynebacterium_diphtheriae_RS_GCF_002202595_1	Corynebacterium	Corynebacterium_diphtheriae	GCF_002202595.1	FALSE	99048	TRUE	No	No	8	NA
Corynebacterium_diphtheriae_RS_GCF_002202605_1	Corynebacterium	Corynebacterium_diphtheriae	GCF_002202605.1	FALSE	51923	TRUE	No	No	7	NA
Corynebacterium_diphtheriae_RS_GCF_002202655_1	Corynebacterium	Corynebacterium_diphtheriae	GCF_002202655.1	FALSE	103587	TRUE	No	No	8	NA
Corynebacterium_diphtheriae_RS_GCF_002202665_1	Corynebacterium	Corynebacterium_diphtheriae	GCF_002202665.1	FALSE	125163	TRUE	No	No	8	NA
Corynebacterium_diphtheriae_RS_GCF_002202675_1	Corynebacterium	Corynebacterium_diphtheriae	GCF_002202675.1	FALSE	169578	TRUE	No	No	8	NA
Corynebacterium_diphtheriae_RS_GCF_002202685_1	Corynebacterium	Corynebacterium_diphtheriae	GCF_002202685.1	FALSE	112098	TRUE	No	No	8	NA
Corynebacterium_diphtheriae_RS_GCF_002202735_1	Corynebacterium	Corynebacterium_diphtheriae	GCF_002202735.1	FALSE	99982	TRUE	No	No	8	NA
Corynebacterium_diphtheriae_RS_GCF_002202745_1	Corynebacterium	Corynebacterium_diphtheriae	GCF_002202745.1	FALSE	115537	TRUE	No	No	8	NA
Corynebacterium_diphtheriae_RS_GCF_002202755_1	Corynebacterium	Corynebacterium_diphtheriae	GCF_002202755.1	FALSE	116799	TRUE	No	No	8	NA
Corynebacterium_diphtheriae_RS_GCF_002202765_1	Corynebacterium	Corynebacterium_diphtheriae	GCF_002202765.1	FALSE	156456	TRUE	No	No	7	NA
Corynebacterium_diphtheriae_RS_GCF_002202815_1	Corynebacterium	Corynebacterium_diphtheriae	GCF_002202815.1	FALSE	398013	TRUE	Corynebacterium Diversity	No	8	NA
Corynebacterium_diphtheriae_RS_GCF_002202825_1	Corynebacterium	Corynebacterium_diphtheriae	GCF_002202825.1	FALSE	99705	TRUE	No	No	8	NA
Corynebacterium_diphtheriae_RS_GCF_002202835_1	Corynebacterium	Corynebacterium_diphtheriae	GCF_002202835.1	FALSE	110141	TRUE	No	No	8	NA
Corynebacterium_diphtheriae_RS_GCF_002202845_1	Corynebacterium	Corynebacterium_diphtheriae	GCF_002202845.1	FALSE	112308	TRUE	No	No	8	NA
Corynebacterium_diphtheriae_RS_GCF_002202895_1	Corynebacterium	Corynebacterium_diphtheriae	GCF_002202895.1	FALSE	145403	TRUE	No	No	8	NA
Corynebacterium_diphtheriae_RS_GCF_002202905_1	Corynebacterium	Corynebacterium_diphtheriae	GCF_002202905.1	FALSE	156378	TRUE	No	No	6	NA
Corynebacterium_diphtheriae_RS_GCF_002202915_1	Corynebacterium	Corynebacterium_diphtheriae	GCF_002202915.1	FALSE	102823	TRUE	No	No	8	NA
Corynebacterium_diphtheriae_RS_GCF_002202925_1	Corynebacterium	Corynebacterium_diphtheriae	GCF_002202925.1	FALSE	101730	TRUE	No	No	8	NA
Corynebacterium_diphtheriae_RS_GCF_002202975_1	Corynebacterium	Corynebacterium_diphtheriae	GCF_002202975.1	FALSE	125242	TRUE	No	No	8	NA
Corynebacterium_diphtheriae_RS_GCF_002202985_1	Corynebacterium	Corynebacterium_diphtheriae	GCF_002202985.1	FALSE	179413	TRUE	No	No	7	NA
Corynebacterium_diphtheriae_RS_GCF_002202995_1	Corynebacterium	Corynebacterium_diphtheriae	GCF_002202995.1	FALSE	107635	TRUE	No	No	8	NA
Corynebacterium_diphtheriae_RS_GCF_002203015_1	Corynebacterium	Corynebacterium_diphtheriae	GCF_002203015.1	FALSE	110048	TRUE	No	No	8	NA
Corynebacterium_diphtheriae_RS_GCF_002203055_1	Corynebacterium	Corynebacterium_diphtheriae	GCF_002203055.1	FALSE	307709	TRUE	No	No	8	NA
Corynebacterium_diphtheriae_RS_GCF_002203065_1	Corynebacterium	Corynebacterium_diphtheriae	GCF_002203065.1	FALSE	117480	TRUE	No	No	7	NA
Corynebacterium_diphtheriae_RS_GCF_002203075_1	Corynebacterium	Corynebacterium_diphtheriae	GCF_002203075.1	FALSE	180015	TRUE	No	No	7	NA
Corynebacterium_diphtheriae_RS_GCF_002203105_1	Corynebacterium	Corynebacterium_diphtheriae	GCF_002203105.1	FALSE	310944	TRUE	No	No	7	NA
Corynebacterium_diphtheriae_RS_GCF_002203135_1	Corynebacterium	Corynebacterium_diphtheriae	GCF_002203135.1	FALSE	99694	TRUE	No	No	7	NA
Corynebacterium_diphtheriae_RS_GCF_002203145_1	Corynebacterium	Corynebacterium_diphtheriae	GCF_002203145.1	FALSE	111823	TRUE	Corynebacterium Diversity	No	7	NA
Corynebacterium_diphtheriae_RS_GCF_002203155_1	Corynebacterium	Corynebacterium_diphtheriae	GCF_002203155.1	FALSE	107910	TRUE	No	No	7	NA
Corynebacterium_diphtheriae_RS_GCF_002203175_1	Corynebacterium	Corynebacterium_diphtheriae	GCF_002203175.1	FALSE	125242	TRUE	No	No	8	NA
Corynebacterium_diphtheriae_RS_GCF_002203215_1	Corynebacterium	Corynebacterium_diphtheriae	GCF_002203215.1	FALSE	307637	TRUE	No	No	7	NA
Corynebacterium_diphtheriae_RS_GCF_002203225_1	Corynebacterium	Corynebacterium_diphtheriae	GCF_002203225.1	FALSE	125257	TRUE	No	No	7	NA
Corynebacterium_diphtheriae_RS_GCF_002203235_1	Corynebacterium	Corynebacterium_diphtheriae	GCF_002203235.1	FALSE	117481	TRUE	No	No	8	NA
Corynebacterium_diphtheriae_RS_GCF_002203275_1	Corynebacterium	Corynebacterium_diphtheriae	GCF_002203275.1	FALSE	102835	TRUE	No	No	8	NA
Corynebacterium_diphtheriae_RS_GCF_002203295_1	Corynebacterium	Corynebacterium_diphtheriae	GCF_002203295.1	FALSE	117428	TRUE	No	No	8	NA
Corynebacterium_diphtheriae_RS_GCF_002203315_1	Corynebacterium	Corynebacterium_diphtheriae	GCF_002203315.1	FALSE	137649	TRUE	No	No	8	NA
Corynebacterium_diphtheriae_RS_GCF_002203325_1	Corynebacterium	Corynebacterium_diphtheriae	GCF_002203325.1	FALSE	86183	TRUE	No	No	8	NA
Corynebacterium_diphtheriae_RS_GCF_002203335_1	Corynebacterium	Corynebacterium_diphtheriae	GCF_002203335.1	FALSE	122889	TRUE	No	No	8	NA
Corynebacterium_diphtheriae_RS_GCF_002203375_1	Corynebacterium	Corynebacterium_diphtheriae	GCF_002203375.1	FALSE	108071	TRUE	No	No	8	NA
Corynebacterium_diphtheriae_RS_GCF_002203395_1	Corynebacterium	Corynebacterium_diphtheriae	GCF_002203395.1	FALSE	142626	TRUE	No	No	8	NA
Corynebacterium_diphtheriae_RS_GCF_002203415_1	Corynebacterium	Corynebacterium_diphtheriae	GCF_002203415.1	FALSE	304548	TRUE	No	No	7	NA
Corynebacterium_diphtheriae_RS_GCF_002203435_1	Corynebacterium	Corynebacterium_diphtheriae	GCF_002203435.1	FALSE	173528	TRUE	Corynebacterium Diversity	No	8	NA
Corynebacterium_diphtheriae_RS_GCF_002203455_1	Corynebacterium	Corynebacterium_diphtheriae	GCF_002203455.1	FALSE	129168	TRUE	No	No	8	NA
Corynebacterium_diphtheriae_RS_GCF_002203465_1	Corynebacterium	Corynebacterium_diphtheriae	GCF_002203465.1	FALSE	304587	TRUE	No	No	7	NA
Corynebacterium_diphtheriae_RS_GCF_002203495_1	Corynebacterium	Corynebacterium_diphtheriae	GCF_002203495.1	FALSE	106094	TRUE	No	No	7	NA
Corynebacterium_diphtheriae_RS_GCF_002203515_1	Corynebacterium	Corynebacterium_diphtheriae	GCF_002203515.1	FALSE	97700	TRUE	No	No	7	NA
Corynebacterium_diphtheriae_RS_GCF_002203535_1	Corynebacterium	Corynebacterium_diphtheriae	GCF_002203535.1	FALSE	165640	TRUE	No	No	8	NA
Corynebacterium_diphtheriae_RS_GCF_002203545_1	Corynebacterium	Corynebacterium_diphtheriae	GCF_002203545.1	FALSE	99311	TRUE	No	No	7	NA
Corynebacterium_diphtheriae_RS_GCF_002203575_1	Corynebacterium	Corynebacterium_diphtheriae	GCF_002203575.1	FALSE	118565	TRUE	No	No	8	NA
Corynebacterium_diphtheriae_RS_GCF_002203595_1	Corynebacterium	Corynebacterium_diphtheriae	GCF_002203595.1	FALSE	125241	TRUE	No	No	8	NA
Corynebacterium_diphtheriae_RS_GCF_002203615_1	Corynebacterium	Corynebacterium_diphtheriae	GCF_002203615.1	FALSE	160913	TRUE	No	No	8	NA
Corynebacterium_diphtheriae_RS_GCF_002203625_1	Corynebacterium	Corynebacterium_diphtheriae	GCF_002203625.1	FALSE	99616	TRUE	No	No	8	NA
Corynebacterium_diphtheriae_RS_GCF_002203655_1	Corynebacterium	Corynebacterium_diphtheriae	GCF_002203655.1	FALSE	99649	TRUE	No	No	8	NA
Corynebacterium_diphtheriae_RS_GCF_002203665_1	Corynebacterium	Corynebacterium_diphtheriae	GCF_002203665.1	FALSE	307706	TRUE	No	No	7	NA
Corynebacterium_diphtheriae_RS_GCF_002203695_1	Corynebacterium	Corynebacterium_diphtheriae	GCF_002203695.1	FALSE	119540	TRUE	No	No	8	NA
Corynebacterium_diphtheriae_RS_GCF_002203705_1	Corynebacterium	Corynebacterium_diphtheriae	GCF_002203705.1	FALSE	118572	TRUE	No	No	8	NA
Corynebacterium_diphtheriae_RS_GCF_002203735_1	Corynebacterium	Corynebacterium_diphtheriae	GCF_002203735.1	FALSE	102697	TRUE	No	No	8	NA
Corynebacterium_diphtheriae_RS_GCF_002203745_1	Corynebacterium	Corynebacterium_diphtheriae	GCF_002203745.1	FALSE	124874	TRUE	No	No	7	NA
Corynebacterium_diphtheriae_RS_GCF_002203775_1	Corynebacterium	Corynebacterium_diphtheriae	GCF_002203775.1	FALSE	100170	TRUE	No	No	8	NA
Corynebacterium_diphtheriae_RS_GCF_002203785_1	Corynebacterium	Corynebacterium_diphtheriae	GCF_002203785.1	FALSE	107635	TRUE	No	No	8	NA
Corynebacterium_diphtheriae_RS_GCF_002203815_1	Corynebacterium	Corynebacterium_diphtheriae	GCF_002203815.1	FALSE	108071	TRUE	No	No	8	NA
Corynebacterium_diphtheriae_RS_GCF_002203825_1	Corynebacterium	Corynebacterium_diphtheriae	GCF_002203825.1	FALSE	102885	TRUE	No	No	8	NA
Corynebacterium_diphtheriae_RS_GCF_002203855_1	Corynebacterium	Corynebacterium_diphtheriae	GCF_002203855.1	FALSE	310244	TRUE	No	No	7	NA
Corynebacterium_diphtheriae_RS_GCF_002203865_1	Corynebacterium	Corynebacterium_diphtheriae	GCF_002203865.1	FALSE	217462	TRUE	No	No	7	NA
Corynebacterium_diphtheriae_RS_GCF_002203895_1	Corynebacterium	Corynebacterium_diphtheriae	GCF_002203895.1	FALSE	310541	TRUE	No	No	8	NA
Corynebacterium_diphtheriae_RS_GCF_002203905_1	Corynebacterium	Corynebacterium_diphtheriae	GCF_002203905.1	FALSE	307430	TRUE	No	No	7	NA
Corynebacterium_diphtheriae_RS_GCF_002203935_1	Corynebacterium	Corynebacterium_diphtheriae	GCF_002203935.1	FALSE	179328	TRUE	No	No	8	NA
Corynebacterium_diphtheriae_RS_GCF_002203945_1	Corynebacterium	Corynebacterium_diphtheriae	GCF_002203945.1	FALSE	108071	TRUE	No	No	8	NA
Corynebacterium_diphtheriae_RS_GCF_002203965_1	Corynebacterium	Corynebacterium_diphtheriae	GCF_002203965.1	FALSE	128846	TRUE	No	No	7	NA
Corynebacterium_diphtheriae_RS_GCF_002213075_1	Corynebacterium	Corynebacterium_diphtheriae	GCF_002213075.1	FALSE	156859	TRUE	No	No	8	NA
Corynebacterium_diphtheriae_RS_GCF_002213115_1	Corynebacterium	Corynebacterium_diphtheriae	GCF_002213115.1	FALSE	275213	TRUE	No	No	8	NA
Corynebacterium_diphtheriae_RS_GCF_002213145_1	Corynebacterium	Corynebacterium_diphtheriae	GCF_002213145.1	FALSE	158324	TRUE	No	No	8	NA
Corynebacterium_diphtheriae_RS_GCF_002843135_1	Corynebacterium	Corynebacterium_diphtheriae	GCF_002843135.1	FALSE	2404936	TRUE	No	No	7	NA
Corynebacterium_diphtheriae_RS_GCF_003003395_1	Corynebacterium	Corynebacterium_diphtheriae	GCF_003003395.1	FALSE	2422075	TRUE	No	No	7	NA
Corynebacterium_diphtheriae_RS_GCF_003003405_1	Corynebacterium	Corynebacterium_diphtheriae	GCF_003003405.1	FALSE	2423098	TRUE	No	No	7	NA
Corynebacterium_diphtheriae_RS_GCF_003003435_1	Corynebacterium	Corynebacterium_diphtheriae	GCF_003003435.1	FALSE	2428045	TRUE	No	No	7	NA
Corynebacterium_diphtheriae_RS_GCF_003003455_1	Corynebacterium	Corynebacterium_diphtheriae	GCF_003003455.1	FALSE	2423878	TRUE	No	No	7	NA
Corynebacterium_diphtheriae_RS_GCF_003004395_1	Corynebacterium	Corynebacterium_diphtheriae	GCF_003004395.1	FALSE	2413995	TRUE	Corynebacterium Diversity	No	6	NA
Corynebacterium_diphtheriae_RS_GCF_003004415_1	Corynebacterium	Corynebacterium_diphtheriae	GCF_003004415.1	FALSE	2399629	TRUE	Corynebacterium Diversity	No	6	NA
Corynebacterium_diphtheriae_RS_GCF_003046845_1	Corynebacterium	Corynebacterium_diphtheriae	GCF_003046845.1	FALSE	2415202	TRUE	No	No	6	NA
Corynebacterium_diphtheriae_RS_GCF_003194045_1	Corynebacterium	Corynebacterium_diphtheriae	GCF_003194045.1	TRUE	2557381	TRUE	Corynebacterium Diversity	No	5	NA
Corynebacterium_diphtheriae_RS_GCF_003640815_1	Corynebacterium	Corynebacterium_diphtheriae	GCF_003640815.1	FALSE	97207	TRUE	No	No	6	NA
Corynebacterium_diphtheriae_RS_GCF_003640855_1	Corynebacterium	Corynebacterium_diphtheriae	GCF_003640855.1	FALSE	148269	TRUE	No	No	8	NA
Corynebacterium_diphtheriae_RS_GCF_003640875_1	Corynebacterium	Corynebacterium_diphtheriae	GCF_003640875.1	FALSE	108913	TRUE	Corynebacterium Diversity	No	8	NA
Corynebacterium_diphtheriae_RS_GCF_003640925_1	Corynebacterium	Corynebacterium_diphtheriae	GCF_003640925.1	FALSE	122647	TRUE	Corynebacterium Diversity	No	7	NA
Corynebacterium_diphtheriae_RS_GCF_003640945_1	Corynebacterium	Corynebacterium_diphtheriae	GCF_003640945.1	FALSE	107576	TRUE	No	No	8	NA
Corynebacterium_diphtheriae_RS_GCF_003640955_1	Corynebacterium	Corynebacterium_diphtheriae	GCF_003640955.1	FALSE	133829	TRUE	No	No	9	NA
Corynebacterium_diphtheriae_RS_GCF_003640965_1	Corynebacterium	Corynebacterium_diphtheriae	GCF_003640965.1	FALSE	104319	TRUE	No	No	8	NA
Corynebacterium_diphtheriae_RS_GCF_003641005_1	Corynebacterium	Corynebacterium_diphtheriae	GCF_003641005.1	FALSE	113976	TRUE	Corynebacterium Diversity	No	7	NA
Corynebacterium_diphtheriae_RS_GCF_003641025_1	Corynebacterium	Corynebacterium_diphtheriae	GCF_003641025.1	FALSE	133831	TRUE	No	No	9	NA
Corynebacterium_diphtheriae_RS_GCF_003641035_1	Corynebacterium	Corynebacterium_diphtheriae	GCF_003641035.1	FALSE	130067	TRUE	No	No	8	NA
Corynebacterium_diphtheriae_RS_GCF_003641045_1	Corynebacterium	Corynebacterium_diphtheriae	GCF_003641045.1	FALSE	121124	TRUE	No	No	9	NA
Corynebacterium_diphtheriae_RS_GCF_003666585_1	Corynebacterium	Corynebacterium_diphtheriae	GCF_003666585.1	FALSE	170217	TRUE	No	No	8	NA
Corynebacterium_diphtheriae_RS_GCF_003666645_1	Corynebacterium	Corynebacterium_diphtheriae	GCF_003666645.1	FALSE	186667	TRUE	No	No	8	NA
Corynebacterium_diphtheriae_RS_GCF_003666665_1	Corynebacterium	Corynebacterium_diphtheriae	GCF_003666665.1	FALSE	172663	TRUE	No	No	8	NA
Corynebacterium_diphtheriae_RS_GCF_003721315_1	Corynebacterium	Corynebacterium_diphtheriae	GCF_003721315.1	FALSE	116148	TRUE	No	No	9	NA
Corynebacterium_diphtheriae_RS_GCF_004329625_1	Corynebacterium	Corynebacterium_diphtheriae	GCF_004329625.1	FALSE	124008	TRUE	Corynebacterium Diversity	No	8	NA
Corynebacterium_diphtheriae_RS_GCF_004758745_1	Corynebacterium	Corynebacterium_diphtheriae	GCF_004758745.1	TRUE	2504185	TRUE	Corynebacterium Diversity	No	5	NA
Corynebacterium_diphtheriae_RS_GCF_004916755_1	Corynebacterium	Corynebacterium_diphtheriae	GCF_004916755.1	FALSE	2530683	TRUE	No	No	6	NA
Corynebacterium_diphtheriae_RS_GCF_004916775_1	Corynebacterium	Corynebacterium_diphtheriae	GCF_004916775.1	FALSE	2530683	TRUE	No	No	6	NA
Corynebacterium_diphtheriae_RS_GCF_900205605_1	Corynebacterium	Corynebacterium_diphtheriae	GCF_900205605.1	FALSE	40698	TRUE	No	No	8	NA
Corynebacterium_diphtheriae_RS_GCF_900461215_1	Corynebacterium	Corynebacterium_diphtheriae	GCF_900461215.1	FALSE	2499888	TRUE	No	No	6	NA
Corynebacterium_diphtheriae_RS_GCF_900638705_1	Corynebacterium	Corynebacterium_diphtheriae	GCF_900638705.1	TRUE	2528716	TRUE	Corynebacterium Diversity	No	4	NA
Corynebacterium_diphtheriae_RS_GCF_900638715_1	Corynebacterium	Corynebacterium_diphtheriae	GCF_900638715.1	TRUE	2435114	TRUE	Corynebacterium Diversity	No	4	NA
Corynebacterium_diphtheriae_RS_GCF_902497465_1	Corynebacterium	Corynebacterium_diphtheriae	GCF_902497465.1	FALSE	119206	TRUE	No	No	7	NA
Corynebacterium_diphtheriae_RS_GCF_903986055_1	Corynebacterium	Corynebacterium_diphtheriae	GCF_903986055.1	FALSE	108726	TRUE	No	No	6	NA
Corynebacterium_diphtheriae_RS_GCF_903986065_1	Corynebacterium	Corynebacterium_diphtheriae	GCF_903986065.1	FALSE	119370	TRUE	No	No	7	NA
Corynebacterium_diphtheriae_RS_GCF_903986075_1	Corynebacterium	Corynebacterium_diphtheriae	GCF_903986075.1	FALSE	110776	TRUE	No	No	6	NA
Corynebacterium_diphtheriae_RS_GCF_903986085_1	Corynebacterium	Corynebacterium_diphtheriae	GCF_903986085.1	FALSE	110902	TRUE	No	No	6	NA
Corynebacterium_diphtheriae_RS_GCF_903986105_1	Corynebacterium	Corynebacterium_diphtheriae	GCF_903986105.1	FALSE	109912	TRUE	No	No	6	NA
Corynebacterium_diphtheriae_RS_GCF_903986115_1	Corynebacterium	Corynebacterium_diphtheriae	GCF_903986115.1	FALSE	142020	TRUE	No	No	6	NA
Corynebacterium_diphtheriae_RS_GCF_903986125_1	Corynebacterium	Corynebacterium_diphtheriae	GCF_903986125.1	FALSE	109913	TRUE	No	No	6	NA
Corynebacterium_diphtheriae_RS_GCF_903986155_1	Corynebacterium	Corynebacterium_diphtheriae	GCF_903986155.1	FALSE	109884	TRUE	No	No	6	NA
Corynebacterium_diphtheriae_RS_GCF_903986165_1	Corynebacterium	Corynebacterium_diphtheriae	GCF_903986165.1	FALSE	119360	TRUE	No	No	7	NA
Corynebacterium_diphtheriae_RS_GCF_903986175_1	Corynebacterium	Corynebacterium_diphtheriae	GCF_903986175.1	FALSE	160689	TRUE	No	No	7	NA
Corynebacterium_diphtheriae_RS_GCF_903986185_1	Corynebacterium	Corynebacterium_diphtheriae	GCF_903986185.1	FALSE	119372	TRUE	No	No	6	NA
Corynebacterium_diphtheriae_RS_GCF_903986205_1	Corynebacterium	Corynebacterium_diphtheriae	GCF_903986205.1	FALSE	110034	TRUE	No	No	7	NA
Corynebacterium_diphtheriae_RS_GCF_903986225_1	Corynebacterium	Corynebacterium_diphtheriae	GCF_903986225.1	FALSE	119206	TRUE	No	No	7	NA
Corynebacterium_diphtheriae_RS_GCF_903986245_1	Corynebacterium	Corynebacterium_diphtheriae	GCF_903986245.1	FALSE	159948	TRUE	No	No	7	NA
Corynebacterium_diphtheriae_RS_GCF_903986255_1	Corynebacterium	Corynebacterium_diphtheriae	GCF_903986255.1	FALSE	142024	TRUE	No	No	6	NA
Corynebacterium_diphtheriae_RS_GCF_903986265_1	Corynebacterium	Corynebacterium_diphtheriae	GCF_903986265.1	FALSE	108738	TRUE	No	No	7	NA
Corynebacterium_diphtheriae_RS_GCF_903986275_1	Corynebacterium	Corynebacterium_diphtheriae	GCF_903986275.1	FALSE	160313	TRUE	No	No	6	NA
Corynebacterium_diphtheriae_RS_GCF_903986285_1	Corynebacterium	Corynebacterium_diphtheriae	GCF_903986285.1	FALSE	110041	TRUE	No	No	6	NA
Corynebacterium_diphtheriae_RS_GCF_903986295_1	Corynebacterium	Corynebacterium_diphtheriae	GCF_903986295.1	FALSE	119371	TRUE	No	No	7	NA
Corynebacterium_diphtheriae_RS_GCF_903986305_1	Corynebacterium	Corynebacterium_diphtheriae	GCF_903986305.1	FALSE	135015	TRUE	No	No	9	NA
Corynebacterium_diphtheriae_RS_GCF_903986315_1	Corynebacterium	Corynebacterium_diphtheriae	GCF_903986315.1	FALSE	150389	TRUE	No	No	9	NA
Corynebacterium_diphtheriae_RS_GCF_903986325_1	Corynebacterium	Corynebacterium_diphtheriae	GCF_903986325.1	FALSE	166305	TRUE	No	No	9	NA
Corynebacterium_diphtheriae_RS_GCF_903986335_1	Corynebacterium	Corynebacterium_diphtheriae	GCF_903986335.1	FALSE	119372	TRUE	No	No	6	NA
Corynebacterium_diphtheriae_RS_GCF_903986345_1	Corynebacterium	Corynebacterium_diphtheriae	GCF_903986345.1	FALSE	153692	TRUE	Corynebacterium Diversity	No	9	NA
Corynebacterium_diphtheriae_RS_GCF_903986355_1	Corynebacterium	Corynebacterium_diphtheriae	GCF_903986355.1	FALSE	108726	TRUE	No	No	6	NA
Corynebacterium_diphtheriae_RS_GCF_903986365_1	Corynebacterium	Corynebacterium_diphtheriae	GCF_903986365.1	FALSE	102231	TRUE	No	No	6	NA
Corynebacterium_diphtheriae_RS_GCF_903986375_1	Corynebacterium	Corynebacterium_diphtheriae	GCF_903986375.1	FALSE	164275	TRUE	Corynebacterium Diversity	No	7	NA
Corynebacterium_diphtheriae_RS_GCF_903986385_1	Corynebacterium	Corynebacterium_diphtheriae	GCF_903986385.1	FALSE	119373	TRUE	No	No	7	NA
Corynebacterium_diphtheriae_RS_GCF_903986395_1	Corynebacterium	Corynebacterium_diphtheriae	GCF_903986395.1	FALSE	97982	TRUE	No	No	7	NA
Corynebacterium_diphtheriae_RS_GCF_903986405_1	Corynebacterium	Corynebacterium_diphtheriae	GCF_903986405.1	FALSE	119205	TRUE	No	No	7	NA
Corynebacterium_diphtheriae_RS_GCF_903986415_1	Corynebacterium	Corynebacterium_diphtheriae	GCF_903986415.1	FALSE	116068	TRUE	No	No	6	NA
Corynebacterium_diphtheriae_RS_GCF_903986425_1	Corynebacterium	Corynebacterium_diphtheriae	GCF_903986425.1	FALSE	119365	TRUE	No	No	6	NA
Corynebacterium_diphtheriae_RS_GCF_903986435_1	Corynebacterium	Corynebacterium_diphtheriae	GCF_903986435.1	FALSE	97947	TRUE	No	No	6	NA
Corynebacterium_diphtheriae_RS_GCF_903986445_1	Corynebacterium	Corynebacterium_diphtheriae	GCF_903986445.1	FALSE	119193	TRUE	No	No	6	NA
Corynebacterium_diphtheriae_RS_GCF_903986455_1	Corynebacterium	Corynebacterium_diphtheriae	GCF_903986455.1	FALSE	153692	TRUE	No	No	9	NA
Corynebacterium_diphtheriae_RS_GCF_903986465_1	Corynebacterium	Corynebacterium_diphtheriae	GCF_903986465.1	FALSE	138616	TRUE	No	No	9	NA
Corynebacterium_diphtheriae_RS_GCF_903986475_1	Corynebacterium	Corynebacterium_diphtheriae	GCF_903986475.1	FALSE	119539	TRUE	No	No	8	NA
Corynebacterium_diphtheriae_RS_GCF_903986485_1	Corynebacterium	Corynebacterium_diphtheriae	GCF_903986485.1	FALSE	109716	TRUE	No	No	9	NA
Corynebacterium_diphtheriae_RS_GCF_903986495_1	Corynebacterium	Corynebacterium_diphtheriae	GCF_903986495.1	FALSE	178692	TRUE	No	No	7	NA
Corynebacterium_diphtheriae_RS_GCF_903986505_1	Corynebacterium	Corynebacterium_diphtheriae	GCF_903986505.1	FALSE	94222	TRUE	No	No	9	NA
Corynebacterium_diphtheriae_RS_GCF_903986515_1	Corynebacterium	Corynebacterium_diphtheriae	GCF_903986515.1	FALSE	119542	TRUE	Corynebacterium Diversity	No	8	NA
Corynebacterium_diphtheriae_RS_GCF_903986525_1	Corynebacterium	Corynebacterium_diphtheriae	GCF_903986525.1	FALSE	144307	TRUE	No	No	9	NA
Corynebacterium_diphtheriae_RS_GCF_903986535_1	Corynebacterium	Corynebacterium_diphtheriae	GCF_903986535.1	FALSE	212360	TRUE	Corynebacterium Diversity	No	8	NA
Corynebacterium_diphtheriae_RS_GCF_903986545_1	Corynebacterium	Corynebacterium_diphtheriae	GCF_903986545.1	FALSE	126683	TRUE	No	No	8	NA
Corynebacterium_doosanense_RS_GCF_000372245_1	Corynebacterium	Corynebacterium_doosanense	GCF_000372245.1	FALSE	191726	TRUE	No	No	5	NA
Corynebacterium_doosanense_RS_GCF_000767055_1	Corynebacterium	Corynebacterium_doosanense	GCF_000767055.1	TRUE	2671798	TRUE	Corynebacterium Diversity	No	3	NA
Corynebacterium_durum_RS_GCF_000318135_1	Corynebacterium	Corynebacterium_durum	GCF_000318135.1	FALSE	308261	TRUE	Corynebacterium Diversity	No	5	NA
Corynebacterium_durum_RS_GCF_013410305_1	Corynebacterium	Corynebacterium_durum	GCF_013410305.1	FALSE	2800016	TRUE	Corynebacterium Diversity	No	5	NA
Corynebacterium_efficiens_RS_GCF_000011305_1	Corynebacterium	Corynebacterium_efficiens	GCF_000011305.1	TRUE	3147090	TRUE	Corynebacterium Diversity	No	3	NA
Corynebacterium_efficiens_RS_GCF_000160795_1	Corynebacterium	Corynebacterium_efficiens	GCF_000160795.1	FALSE	383030	TRUE	No	No	5	NA
Corynebacterium_endometrii_RS_GCF_004795735_1	Corynebacterium	Corynebacterium_endometrii	GCF_004795735.1	TRUE	2477061	TRUE	Corynebacterium Diversity	No	2	NA
Corynebacterium_epidermidicanis_RS_GCF_001021025_1	Corynebacterium	Corynebacterium_epidermidicanis	GCF_001021025.1	TRUE	2692072	TRUE	Corynebacterium Diversity	No	3	NA
Corynebacterium_falsenii_A_RS_GCF_001054945_1	Corynebacterium	Corynebacterium_falsenii_A	GCF_001054945.1	FALSE	1152335	TRUE	Corynebacterium Diversity	No	3	NA
Corynebacterium_falsenii_GB_GCA_000525655_1	Corynebacterium	Corynebacterium_falsenii	GCA_000525655.1	TRUE	2677607	TRUE	Corynebacterium Diversity	No	4	NA
Corynebacterium_falsenii_RS_GCF_003583675_1	Corynebacterium	Corynebacterium_falsenii	GCF_003583675.1	FALSE	232414	TRUE	Corynebacterium Diversity	No	5	NA
Corynebacterium_flavescens_GB_GCA_002390965_1	Corynebacterium	Corynebacterium_flavescens	GCA_002390965.1	FALSE	69919	TRUE	Corynebacterium Diversity	No	6	NA
Corynebacterium_flavescens_GB_GCA_002429805_1	Corynebacterium	Corynebacterium_flavescens	GCA_002429805.1	FALSE	22776	TRUE	Corynebacterium Diversity (Dropped because of high-ambiguity for ribosomal protein coverage)	No	3	NA
Corynebacterium_flavescens_GB_GCA_003522365_1	Corynebacterium	Corynebacterium_flavescens	GCA_003522365.1	FALSE	54427	TRUE	No	No	6	NA
Corynebacterium_flavescens_RS_GCF_001941465_1	Corynebacterium	Corynebacterium_flavescens	GCF_001941465.1	TRUE	2758653	TRUE	Corynebacterium Diversity	No	5	NA
Corynebacterium_flavescens_RS_GCF_006539465_1	Corynebacterium	Corynebacterium_flavescens	GCF_006539465.1	FALSE	50802	TRUE	No	No	6	NA
Corynebacterium_flavescens_RS_GCF_008693105_1	Corynebacterium	Corynebacterium_flavescens	GCF_008693105.1	FALSE	144965	TRUE	No	No	6	NA
Corynebacterium_fournieri_RS_GCF_900176865_1	Corynebacterium	Corynebacterium_fournieri	GCF_900176865.1	FALSE	2292807	TRUE	Corynebacterium Diversity	No	4	NA
Corynebacterium_frankenforstense_RS_GCF_001941485_1	Corynebacterium	Corynebacterium_frankenforstense	GCF_001941485.1	TRUE	2604152	TRUE	Corynebacterium Diversity	No	2	NA
Corynebacterium_freiburgense_RS_GCF_000428805_1	Corynebacterium	Corynebacterium_freiburgense	GCF_000428805.1	FALSE	481272	TRUE	Corynebacterium Diversity	No	6	NA
Corynebacterium_freneyi_RS_GCF_000758965_1	Corynebacterium	Corynebacterium_freneyi	GCF_000758965.1	FALSE	59071	TRUE	Corynebacterium Diversity	No	5	NA
Corynebacterium_freneyi_RS_GCF_001807025_1	Corynebacterium	Corynebacterium_freneyi	GCF_001807025.1	FALSE	66499	TRUE	Corynebacterium Diversity	No	3	NA
Corynebacterium_genitalium_A_RS_GCF_000143825_1	Corynebacterium	Corynebacterium_genitalium_A	GCF_000143825.1	TRUE	2349953	TRUE	Corynebacterium Diversity	No	5	NA
Corynebacterium_geronticis_RS_GCF_003813985_1	Corynebacterium	Corynebacterium_geronticis	GCF_003813985.1	TRUE	2263210	TRUE	Corynebacterium Diversity	No	2	NA
Corynebacterium_glaucum_A_RS_GCF_002287505_1	Corynebacterium	Corynebacterium_glaucum_A	GCF_002287505.1	TRUE	2518659	TRUE	Corynebacterium Diversity	No	5	NA
Corynebacterium_glucuronolyticum_RS_GCF_000156595_1	Corynebacterium	Corynebacterium_glucuronolyticum	GCF_000156595.1	FALSE	892090	TRUE	Corynebacterium Diversity	No	3	NA
Corynebacterium_glucuronolyticum_RS_GCF_000159595_1	Corynebacterium	Corynebacterium_glucuronolyticum	GCF_000159595.1	FALSE	406041	TRUE	Corynebacterium Diversity	No	3	NA
Corynebacterium_glucuronolyticum_RS_GCF_001815555_1	Corynebacterium	Corynebacterium_glucuronolyticum	GCF_001815555.1	FALSE	138735	TRUE	Corynebacterium Diversity	No	3	NA
Corynebacterium_glucuronolyticum_RS_GCF_900176155_1	Corynebacterium	Corynebacterium_glucuronolyticum	GCF_900176155.1	FALSE	174445	TRUE	Corynebacterium Diversity	No	3	NA
Corynebacterium_glutamicum_RS_GCF_000010225_1	Corynebacterium	Corynebacterium_glutamicum	GCF_000010225.1	TRUE	3314179	TRUE	Corynebacterium Diversity	No	4	NA
Corynebacterium_glutamicum_RS_GCF_000011325_1	Corynebacterium	Corynebacterium_glutamicum	GCF_000011325.1	FALSE	3309401	TRUE	No	No	6	NA
Corynebacterium_glutamicum_RS_GCF_000196335_1	Corynebacterium	Corynebacterium_glutamicum	GCF_000196335.1	FALSE	3282708	TRUE	No	No	6	NA
Corynebacterium_glutamicum_RS_GCF_000224315_1	Corynebacterium	Corynebacterium_glutamicum	GCF_000224315.1	FALSE	180594	TRUE	No	No	5	NA
Corynebacterium_glutamicum_RS_GCF_000233355_2	Corynebacterium	Corynebacterium_glutamicum	GCF_000233355.2	FALSE	2692880	TRUE	No	No	6	NA
Corynebacterium_glutamicum_RS_GCF_000380545_1	Corynebacterium	Corynebacterium_glutamicum	GCF_000380545.1	FALSE	159592	TRUE	No	No	5	NA
Corynebacterium_glutamicum_RS_GCF_000382905_1	Corynebacterium	Corynebacterium_glutamicum	GCF_000382905.1	FALSE	3309400	TRUE	No	No	6	NA
Corynebacterium_glutamicum_RS_GCF_000404145_1	Corynebacterium	Corynebacterium_glutamicum	GCF_000404145.1	FALSE	3350620	TRUE	No	No	5	NA
Corynebacterium_glutamicum_RS_GCF_000404185_1	Corynebacterium	Corynebacterium_glutamicum	GCF_000404185.1	FALSE	3350619	TRUE	No	No	5	NA
Corynebacterium_glutamicum_RS_GCF_000417765_1	Corynebacterium	Corynebacterium_glutamicum	GCF_000417765.1	FALSE	167203	TRUE	No	No	5	NA
Corynebacterium_glutamicum_RS_GCF_000445015_1	Corynebacterium	Corynebacterium_glutamicum	GCF_000445015.1	FALSE	3079253	TRUE	No	No	6	NA
Corynebacterium_glutamicum_RS_GCF_000732145_1	Corynebacterium	Corynebacterium_glutamicum	GCF_000732145.1	FALSE	26808	TRUE	No	No	5	NA
Corynebacterium_glutamicum_RS_GCF_000742715_1	Corynebacterium	Corynebacterium_glutamicum	GCF_000742715.1	TRUE	3176076	TRUE	Corynebacterium Diversity	No	4	NA
Corynebacterium_glutamicum_RS_GCF_000742735_1	Corynebacterium	Corynebacterium_glutamicum	GCF_000742735.1	FALSE	3145677	TRUE	No	No	6	NA
Corynebacterium_glutamicum_RS_GCF_000819915_1	Corynebacterium	Corynebacterium_glutamicum	GCF_000819915.1	FALSE	145633	TRUE	No	No	6	NA
Corynebacterium_glutamicum_RS_GCF_000828015_1	Corynebacterium	Corynebacterium_glutamicum	GCF_000828015.1	TRUE	3207539	TRUE	Corynebacterium Diversity	No	5	NA
Corynebacterium_glutamicum_RS_GCF_000934815_1	Corynebacterium	Corynebacterium_glutamicum	GCF_000934815.1	FALSE	137586	TRUE	No	No	6	NA
Corynebacterium_glutamicum_RS_GCF_000987865_1	Corynebacterium	Corynebacterium_glutamicum	GCF_000987865.1	FALSE	3338699	TRUE	No	No	6	NA
Corynebacterium_glutamicum_RS_GCF_001447865_2	Corynebacterium	Corynebacterium_glutamicum	GCF_001447865.2	TRUE	3342897	TRUE	Corynebacterium Diversity	No	4	NA
Corynebacterium_glutamicum_RS_GCF_001518935_2	Corynebacterium	Corynebacterium_glutamicum	GCF_001518935.2	TRUE	3245395	TRUE	Corynebacterium Diversity	No	4	NA
Corynebacterium_glutamicum_RS_GCF_001643035_1	Corynebacterium	Corynebacterium_glutamicum	GCF_001643035.1	FALSE	3342103	TRUE	No	No	6	NA
Corynebacterium_glutamicum_RS_GCF_001683055_1	Corynebacterium	Corynebacterium_glutamicum	GCF_001683055.1	FALSE	3340941	TRUE	No	No	6	NA
Corynebacterium_glutamicum_RS_GCF_001683115_1	Corynebacterium	Corynebacterium_glutamicum	GCF_001683115.1	FALSE	3332458	TRUE	No	No	6	NA
Corynebacterium_glutamicum_RS_GCF_001687645_1	Corynebacterium	Corynebacterium_glutamicum	GCF_001687645.1	FALSE	3296500	TRUE	No	No	6	NA
Corynebacterium_glutamicum_RS_GCF_001912155_1	Corynebacterium	Corynebacterium_glutamicum	GCF_001912155.1	FALSE	241152	TRUE	No	No	5	NA
Corynebacterium_glutamicum_RS_GCF_001912725_1	Corynebacterium	Corynebacterium_glutamicum	GCF_001912725.1	FALSE	224275	TRUE	No	No	6	NA
Corynebacterium_glutamicum_RS_GCF_001912735_1	Corynebacterium	Corynebacterium_glutamicum	GCF_001912735.1	FALSE	168595	TRUE	No	No	5	NA
Corynebacterium_glutamicum_RS_GCF_001912755_2	Corynebacterium	Corynebacterium_glutamicum	GCF_001912755.2	FALSE	248909	TRUE	Corynebacterium Diversity	No	6	NA
Corynebacterium_glutamicum_RS_GCF_001912785_1	Corynebacterium	Corynebacterium_glutamicum	GCF_001912785.1	FALSE	92392	TRUE	No	No	6	NA
Corynebacterium_glutamicum_RS_GCF_001912805_1	Corynebacterium	Corynebacterium_glutamicum	GCF_001912805.1	FALSE	136758	TRUE	No	No	6	NA
Corynebacterium_glutamicum_RS_GCF_001936195_1	Corynebacterium	Corynebacterium_glutamicum	GCF_001936195.1	FALSE	3333639	TRUE	No	No	6	NA
Corynebacterium_glutamicum_RS_GCF_002003445_1	Corynebacterium	Corynebacterium_glutamicum	GCF_002003445.1	FALSE	88156	TRUE	Corynebacterium Diversity	No	5	NA
Corynebacterium_glutamicum_RS_GCF_002163915_1	Corynebacterium	Corynebacterium_glutamicum	GCF_002163915.1	FALSE	3306634	TRUE	No	No	6	NA
Corynebacterium_glutamicum_RS_GCF_002220135_1	Corynebacterium	Corynebacterium_glutamicum	GCF_002220135.1	FALSE	3319925	TRUE	No	No	6	NA
Corynebacterium_glutamicum_RS_GCF_002243555_1	Corynebacterium	Corynebacterium_glutamicum	GCF_002243555.1	FALSE	3329895	TRUE	No	No	6	NA
Corynebacterium_glutamicum_RS_GCF_002277975_1	Corynebacterium	Corynebacterium_glutamicum	GCF_002277975.1	FALSE	2843369	TRUE	No	No	4	NA
Corynebacterium_glutamicum_RS_GCF_002355675_1	Corynebacterium	Corynebacterium_glutamicum	GCF_002355675.1	FALSE	3297987	TRUE	No	No	6	NA
Corynebacterium_glutamicum_RS_GCF_002379385_1	Corynebacterium	Corynebacterium_glutamicum	GCF_002379385.1	FALSE	113189	TRUE	No	No	6	NA
Corynebacterium_glutamicum_RS_GCF_002847405_1	Corynebacterium	Corynebacterium_glutamicum	GCF_002847405.1	FALSE	3316624	TRUE	No	No	6	NA
Corynebacterium_glutamicum_RS_GCF_002847425_1	Corynebacterium	Corynebacterium_glutamicum	GCF_002847425.1	TRUE	3345724	TRUE	Corynebacterium Diversity	No	4	NA
Corynebacterium_glutamicum_RS_GCF_003025195_1	Corynebacterium	Corynebacterium_glutamicum	GCF_003025195.1	FALSE	192295	TRUE	No	No	5	NA
Corynebacterium_glutamicum_RS_GCF_007430945_1	Corynebacterium	Corynebacterium_glutamicum	GCF_007430945.1	FALSE	3127145	TRUE	No	No	6	NA
Corynebacterium_glutamicum_RS_GCF_007431185_1	Corynebacterium	Corynebacterium_glutamicum	GCF_007431185.1	TRUE	3127580	TRUE	Corynebacterium Diversity	No	4	NA
Corynebacterium_glutamicum_RS_GCF_007833315_1	Corynebacterium	Corynebacterium_glutamicum	GCF_007833315.1	FALSE	3155208	TRUE	No	No	6	NA
Corynebacterium_glutamicum_RS_GCF_007833335_1	Corynebacterium	Corynebacterium_glutamicum	GCF_007833335.1	TRUE	3159203	TRUE	Corynebacterium Diversity	No	4	NA
Corynebacterium_glutamicum_RS_GCF_007858595_1	Corynebacterium	Corynebacterium_glutamicum	GCF_007858595.1	FALSE	414704	TRUE	No	No	6	NA
Corynebacterium_glutamicum_RS_GCF_007858615_1	Corynebacterium	Corynebacterium_glutamicum	GCF_007858615.1	FALSE	304480	TRUE	No	No	5	NA
Corynebacterium_glutamicum_RS_GCF_007858625_1	Corynebacterium	Corynebacterium_glutamicum	GCF_007858625.1	FALSE	801464	TRUE	No	No	6	NA
Corynebacterium_glutamicum_RS_GCF_007858655_1	Corynebacterium	Corynebacterium_glutamicum	GCF_007858655.1	FALSE	803361	TRUE	No	No	6	NA
Corynebacterium_glutamicum_RS_GCF_007858665_1	Corynebacterium	Corynebacterium_glutamicum	GCF_007858665.1	FALSE	412913	TRUE	No	No	6	NA
Corynebacterium_glutamicum_RS_GCF_007858685_1	Corynebacterium	Corynebacterium_glutamicum	GCF_007858685.1	FALSE	412913	TRUE	No	No	6	NA
Corynebacterium_glutamicum_RS_GCF_007858715_1	Corynebacterium	Corynebacterium_glutamicum	GCF_007858715.1	FALSE	526033	TRUE	No	No	6	NA
Corynebacterium_glutamicum_RS_GCF_007858735_1	Corynebacterium	Corynebacterium_glutamicum	GCF_007858735.1	FALSE	482937	TRUE	No	No	6	NA
Corynebacterium_glutamicum_RS_GCF_007858755_1	Corynebacterium	Corynebacterium_glutamicum	GCF_007858755.1	FALSE	423038	TRUE	No	No	5	NA
Corynebacterium_glutamicum_RS_GCF_007858765_1	Corynebacterium	Corynebacterium_glutamicum	GCF_007858765.1	FALSE	501030	TRUE	No	No	6	NA
Corynebacterium_glutamicum_RS_GCF_011761195_1	Corynebacterium	Corynebacterium_glutamicum	GCF_011761195.1	FALSE	3352276	TRUE	Corynebacterium Diversity	No	5	NA
Corynebacterium_glutamicum_RS_GCF_011761285_1	Corynebacterium	Corynebacterium_glutamicum	GCF_011761285.1	FALSE	3309796	TRUE	No	No	7	NA
Corynebacterium_glutamicum_RS_GCF_013014865_1	Corynebacterium	Corynebacterium_glutamicum	GCF_013014865.1	FALSE	3302680	TRUE	Corynebacterium Diversity	No	7	NA
Corynebacterium_glutamicum_RS_GCF_013014885_1	Corynebacterium	Corynebacterium_glutamicum	GCF_013014885.1	FALSE	3332273	TRUE	No	No	6	NA
Corynebacterium_glutamicum_RS_GCF_013046805_1	Corynebacterium	Corynebacterium_glutamicum	GCF_013046805.1	TRUE	3344731	TRUE	Corynebacterium Diversity	No	5	NA
Corynebacterium_glutamicum_RS_GCF_013867825_1	Corynebacterium	Corynebacterium_glutamicum	GCF_013867825.1	FALSE	153592	TRUE	No	No	6	NA
Corynebacterium_glutamicum_RS_GCF_013867845_1	Corynebacterium	Corynebacterium_glutamicum	GCF_013867845.1	FALSE	121734	TRUE	No	No	6	NA
Corynebacterium_glutamicum_RS_GCF_013867855_1	Corynebacterium	Corynebacterium_glutamicum	GCF_013867855.1	FALSE	118626	TRUE	No	No	6	NA
Corynebacterium_glutamicum_RS_GCF_013867915_1	Corynebacterium	Corynebacterium_glutamicum	GCF_013867915.1	FALSE	145458	TRUE	No	No	6	NA
Corynebacterium_glutamicum_RS_GCF_013867925_1	Corynebacterium	Corynebacterium_glutamicum	GCF_013867925.1	FALSE	153593	TRUE	No	No	6	NA
Corynebacterium_glutamicum_RS_GCF_013867935_1	Corynebacterium	Corynebacterium_glutamicum	GCF_013867935.1	FALSE	161193	TRUE	No	No	6	NA
Corynebacterium_glutamicum_RS_GCF_013867945_1	Corynebacterium	Corynebacterium_glutamicum	GCF_013867945.1	FALSE	133502	TRUE	No	No	6	NA
Corynebacterium_glutamicum_RS_GCF_013867955_1	Corynebacterium	Corynebacterium_glutamicum	GCF_013867955.1	FALSE	119712	TRUE	No	No	6	NA
Corynebacterium_glutamicum_RS_GCF_013868015_1	Corynebacterium	Corynebacterium_glutamicum	GCF_013868015.1	FALSE	124636	TRUE	No	No	6	NA
Corynebacterium_glutamicum_RS_GCF_013868025_1	Corynebacterium	Corynebacterium_glutamicum	GCF_013868025.1	FALSE	146635	TRUE	No	No	6	NA
Corynebacterium_glutamicum_RS_GCF_013868035_1	Corynebacterium	Corynebacterium_glutamicum	GCF_013868035.1	FALSE	148653	TRUE	No	No	6	NA
Corynebacterium_glutamicum_RS_GCF_900163685_1	Corynebacterium	Corynebacterium_glutamicum	GCF_900163685.1	FALSE	219527	TRUE	Corynebacterium Diversity	No	6	NA
Corynebacterium_glyciniphilum_RS_GCF_000626675_1	Corynebacterium	Corynebacterium_glyciniphilum	GCF_000626675.1	TRUE	3509786	TRUE	Corynebacterium Diversity	No	7	NA
Corynebacterium_gottingense_RS_GCF_002273005_1	Corynebacterium	Corynebacterium_gottingense	GCF_002273005.1	FALSE	186768	TRUE	Corynebacterium Diversity	No	4	NA
Corynebacterium_gottingense_RS_GCF_002285075_1	Corynebacterium	Corynebacterium_gottingense	GCF_002285075.1	FALSE	215271	TRUE	Corynebacterium Diversity	No	4	NA
Corynebacterium_gottingense_RS_GCF_002285085_1	Corynebacterium	Corynebacterium_gottingense	GCF_002285085.1	FALSE	212439	TRUE	Corynebacterium Diversity	No	4	NA
Corynebacterium_gottingense_RS_GCF_002285115_1	Corynebacterium	Corynebacterium_gottingense	GCF_002285115.1	FALSE	140195	TRUE	Corynebacterium Diversity	No	4	NA
Corynebacterium_gottingense_RS_GCF_002285125_1	Corynebacterium	Corynebacterium_gottingense	GCF_002285125.1	FALSE	206271	TRUE	Corynebacterium Diversity	No	4	NA
Corynebacterium_gottingense_RS_GCF_002285155_1	Corynebacterium	Corynebacterium_gottingense	GCF_002285155.1	FALSE	1525590	TRUE	Corynebacterium Diversity	No	4	NA
Corynebacterium_gottingense_RS_GCF_002285175_1	Corynebacterium	Corynebacterium_gottingense	GCF_002285175.1	FALSE	358284	TRUE	Corynebacterium Diversity	No	4	NA
Corynebacterium_gottingense_RS_GCF_003693265_1	Corynebacterium	Corynebacterium_gottingense	GCF_003693265.1	FALSE	135408	TRUE	Corynebacterium Diversity	No	4	NA
Corynebacterium_gottingense_RS_GCF_007559235_1	Corynebacterium	Corynebacterium_gottingense	GCF_007559235.1	FALSE	292178	TRUE	Corynebacterium Diversity	No	4	NA
Corynebacterium_gottingense_RS_GCF_007786415_1	Corynebacterium	Corynebacterium_gottingense	GCF_007786415.1	FALSE	164549	TRUE	Corynebacterium Diversity	No	4	NA
Corynebacterium_halotolerans_A_RS_GCF_001056295_1	Corynebacterium	Corynebacterium_halotolerans_A	GCF_001056295.1	FALSE	255585	TRUE	Corynebacterium Diversity	No	4	NA
Corynebacterium_halotolerans_RS_GCF_000341345_1	Corynebacterium	Corynebacterium_halotolerans	GCF_000341345.1	TRUE	3135752	TRUE	Corynebacterium Diversity	No	5	NA
Corynebacterium_halotolerans_RS_GCF_000688435_1	Corynebacterium	Corynebacterium_halotolerans	GCF_000688435.1	FALSE	301295	TRUE	No	No	6	NA
Corynebacterium_heidelbergense_RS_GCF_003285565_1	Corynebacterium	Corynebacterium_heidelbergense	GCF_003285565.1	FALSE	25264	TRUE	Corynebacterium Diversity	No	2	NA
Corynebacterium_heidelbergense_RS_GCF_003313035_1	Corynebacterium	Corynebacterium_heidelbergense	GCF_003313035.1	FALSE	19317	TRUE	Corynebacterium Diversity	No	2	NA
Corynebacterium_humireducens_GB_GCA_012510795_1	Corynebacterium	Corynebacterium_humireducens	GCA_012510795.1	FALSE	17646	TRUE	Corynebacterium Diversity (Dropped because of high-ambiguity for ribosomal protein coverage)	No	5	NA
Corynebacterium_humireducens_RS_GCF_000819445_1	Corynebacterium	Corynebacterium_humireducens	GCF_000819445.1	TRUE	2681312	TRUE	Corynebacterium Diversity	No	5	NA
Corynebacterium_humireducens_RS_GCF_001571025_1	Corynebacterium	Corynebacterium_humireducens	GCF_001571025.1	FALSE	144717	TRUE	No	No	7	NA
Corynebacterium_imitans_RS_GCF_000739455_1	Corynebacterium	Corynebacterium_imitans	GCF_000739455.1	FALSE	2565321	TRUE	No	No	5	NA
Corynebacterium_imitans_RS_GCF_900187215_1	Corynebacterium	Corynebacterium_imitans	GCF_900187215.1	TRUE	2565606	TRUE	Corynebacterium Diversity	No	3	NA
Corynebacterium_jeddahense_RS_GCF_000577555_1	Corynebacterium	Corynebacterium_jeddahense	GCF_000577555.1	FALSE	16145	TRUE	Corynebacterium Diversity	No	5	NA
Corynebacterium_jeikeium_A_RS_GCF_000738165_1	Corynebacterium	Corynebacterium_jeikeium_A	GCF_000738165.1	FALSE	133102	TRUE	Corynebacterium Diversity	No	3	NA
Corynebacterium_jeikeium_A_RS_GCF_000738185_1	Corynebacterium	Corynebacterium_jeikeium_A	GCF_000738185.1	FALSE	119061	TRUE	Corynebacterium Diversity	No	4	NA
Corynebacterium_jeikeium_A_RS_GCF_000738195_1	Corynebacterium	Corynebacterium_jeikeium_A	GCF_000738195.1	FALSE	142412	TRUE	Corynebacterium Diversity	No	4	NA
Corynebacterium_jeikeium_A_RS_GCF_000738245_1	Corynebacterium	Corynebacterium_jeikeium_A	GCF_000738245.1	FALSE	54539	TRUE	No	No	4	NA
Corynebacterium_jeikeium_A_RS_GCF_000738255_1	Corynebacterium	Corynebacterium_jeikeium_A	GCF_000738255.1	FALSE	93369	TRUE	Corynebacterium Diversity	No	3	NA
Corynebacterium_jeikeium_A_RS_GCF_000738265_1	Corynebacterium	Corynebacterium_jeikeium_A	GCF_000738265.1	FALSE	257322	TRUE	Corynebacterium Diversity	No	3	NA
Corynebacterium_jeikeium_A_RS_GCF_000738305_1	Corynebacterium	Corynebacterium_jeikeium_A	GCF_000738305.1	FALSE	170301	TRUE	Corynebacterium Diversity	No	5	NA
Corynebacterium_jeikeium_A_RS_GCF_000738325_1	Corynebacterium	Corynebacterium_jeikeium_A	GCF_000738325.1	FALSE	80671	TRUE	Corynebacterium Diversity	No	5	NA
Corynebacterium_jeikeium_A_RS_GCF_000738335_1	Corynebacterium	Corynebacterium_jeikeium_A	GCF_000738335.1	FALSE	175261	TRUE	Corynebacterium Diversity	No	6	NA
Corynebacterium_jeikeium_A_RS_GCF_001809885_1	Corynebacterium	Corynebacterium_jeikeium_A	GCF_001809885.1	FALSE	106369	TRUE	Corynebacterium Diversity	No	3	NA
Corynebacterium_jeikeium_A_RS_GCF_014335105_1	Corynebacterium	Corynebacterium_jeikeium_A	GCF_014335105.1	FALSE	298617	TRUE	Corynebacterium Diversity	No	4	NA
Corynebacterium_jeikeium_C_RS_GCF_000738175_1	Corynebacterium	Corynebacterium_jeikeium_C	GCF_000738175.1	FALSE	100676	TRUE	Corynebacterium Diversity	No	6	NA
Corynebacterium_jeikeium_RS_GCF_000006605_1	Corynebacterium	Corynebacterium_jeikeium	GCF_000006605.1	FALSE	2462499	TRUE	No	No	6	NA
Corynebacterium_jeikeium_RS_GCF_000163435_1	Corynebacterium	Corynebacterium_jeikeium	GCF_000163435.1	FALSE	478447	TRUE	No	No	5	NA
Corynebacterium_jeikeium_RS_GCF_000738385_1	Corynebacterium	Corynebacterium_jeikeium	GCF_000738385.1	FALSE	101031	TRUE	Corynebacterium Diversity	No	7	NA
Corynebacterium_jeikeium_RS_GCF_000738405_1	Corynebacterium	Corynebacterium_jeikeium	GCF_000738405.1	FALSE	72298	TRUE	Corynebacterium Diversity	No	6	NA
Corynebacterium_jeikeium_RS_GCF_001999385_1	Corynebacterium	Corynebacterium_jeikeium	GCF_001999385.1	FALSE	64590	TRUE	No	No	5	NA
Corynebacterium_jeikeium_RS_GCF_900100745_1	Corynebacterium	Corynebacterium_jeikeium	GCF_900100745.1	FALSE	174714	TRUE	Corynebacterium Diversity	No	5	NA
Corynebacterium_jeikeium_RS_GCF_900461185_1	Corynebacterium	Corynebacterium_jeikeium	GCF_900461185.1	FALSE	2516825	TRUE	Corynebacterium Diversity	No	4	NA
Corynebacterium_jeikeium_RS_GCF_900461255_1	Corynebacterium	Corynebacterium_jeikeium	GCF_900461255.1	FALSE	2482791	TRUE	Corynebacterium Diversity	No	5	NA
Corynebacterium_jeikeium_RS_GCF_900477975_1	Corynebacterium	Corynebacterium_jeikeium	GCF_900477975.1	TRUE	2414649	TRUE	Corynebacterium Diversity	No	4	NA
Corynebacterium_kefirresidentii_GB_GCA_011525585_1	Corynebacterium	Corynebacterium_kefirresidentii	GCA_011525585.1	FALSE	96989	TRUE	No	Corynebacterium tuberculostearicum Clade Comprehensive	5	5
Corynebacterium_kefirresidentii_GB_GCA_016599755_1	Corynebacterium	Corynebacterium_kefirresidentii	GCA_016599755.1	TRUE	2470582	FALSE	No	Corynebacterium tuberculostearicum Clade Comprehensive	NA	5
Corynebacterium_kefirresidentii_RS_GCF_000477995_1	Corynebacterium	Corynebacterium_kefirresidentii	GCF_000477995.1	FALSE	882975	TRUE	No	Corynebacterium tuberculostearicum Clade Comprehensive	4	5
Corynebacterium_kefirresidentii_RS_GCF_000478035_1	Corynebacterium	Corynebacterium_kefirresidentii	GCF_000478035.1	FALSE	2456878	TRUE	Corynebacterium Diversity	Corynebacterium tuberculostearicum Clade Comprehensive	4	5
Corynebacterium_kefirresidentii_RS_GCF_000478055_1	Corynebacterium	Corynebacterium_kefirresidentii	GCF_000478055.1	FALSE	2439492	TRUE	No	Corynebacterium tuberculostearicum Clade Comprehensive	4	5
Corynebacterium_kefirresidentii_RS_GCF_000478115_1	Corynebacterium	Corynebacterium_kefirresidentii	GCF_000478115.1	FALSE	1983379	TRUE	No	Corynebacterium tuberculostearicum Clade Comprehensive	5	5
Corynebacterium_kefirresidentii_RS_GCF_000478155_1	Corynebacterium	Corynebacterium_kefirresidentii	GCF_000478155.1	FALSE	763052	TRUE	No	Corynebacterium tuberculostearicum Clade Comprehensive	5	5
Corynebacterium_kefirresidentii_RS_GCF_001054195_1	Corynebacterium	Corynebacterium_kefirresidentii	GCF_001054195.1	FALSE	224640	TRUE	Corynebacterium Diversity	Corynebacterium tuberculostearicum Clade Comprehensive	4	4
Corynebacterium_kefirresidentii_RS_GCF_002154655_1	Corynebacterium	Corynebacterium_kefirresidentii	GCF_002154655.1	FALSE	94942	TRUE	Corynebacterium Diversity	Corynebacterium tuberculostearicum Clade Comprehensive	7	5
Corynebacterium_kroppenstedtii_A_RS_GCF_000971845_1	Corynebacterium	Corynebacterium_kroppenstedtii_A	GCF_000971845.1	FALSE	369406	TRUE	No	No	6	NA
Corynebacterium_kroppenstedtii_A_RS_GCF_000971855_1	Corynebacterium	Corynebacterium_kroppenstedtii_A	GCF_000971855.1	FALSE	490190	TRUE	Corynebacterium Diversity	No	6	NA
Corynebacterium_kroppenstedtii_A_RS_GCF_001552955_1	Corynebacterium	Corynebacterium_kroppenstedtii_A	GCF_001552955.1	FALSE	489766	TRUE	No	No	5	NA
Corynebacterium_kroppenstedtii_A_RS_GCF_002871755_1	Corynebacterium	Corynebacterium_kroppenstedtii_A	GCF_002871755.1	FALSE	242759	TRUE	No	No	5	NA
Corynebacterium_kroppenstedtii_B_GB_GCA_003243515_1	Corynebacterium	Corynebacterium_kroppenstedtii_B	GCA_003243515.1	FALSE	70123	TRUE	Corynebacterium Diversity	No	5	NA
Corynebacterium_kroppenstedtii_RS_GCF_000023145_1	Corynebacterium	Corynebacterium_kroppenstedtii	GCF_000023145.1	TRUE	2446804	TRUE	Corynebacterium Diversity	No	3	NA
Corynebacterium_kutscheri_RS_GCF_000980835_1	Corynebacterium	Corynebacterium_kutscheri	GCF_000980835.1	FALSE	2354065	TRUE	No	No	4	NA
Corynebacterium_kutscheri_RS_GCF_900637565_1	Corynebacterium	Corynebacterium_kutscheri	GCF_900637565.1	FALSE	2386509	TRUE	No	No	4	NA
Corynebacterium_kutscheri_RS_GCF_900637605_1	Corynebacterium	Corynebacterium_kutscheri	GCF_900637605.1	FALSE	2354887	TRUE	No	No	4	NA
Corynebacterium_kutscheri_RS_GCF_900637815_1	Corynebacterium	Corynebacterium_kutscheri	GCF_900637815.1	TRUE	2387981	TRUE	Corynebacterium Diversity	No	4	NA
Corynebacterium_lactis_A_RS_GCF_900519355_1	Corynebacterium	Corynebacterium_lactis_A	GCF_900519355.1	FALSE	454019	TRUE	Corynebacterium Diversity	No	4	NA
Corynebacterium_lactis_RS_GCF_001274895_1	Corynebacterium	Corynebacterium_lactis	GCF_001274895.1	TRUE	2769745	TRUE	Corynebacterium Diversity	No	5	NA
Corynebacterium_lipophiloflavum_RS_GCF_000159635_1	Corynebacterium	Corynebacterium_lipophiloflavum	GCF_000159635.1	FALSE	639586	TRUE	Corynebacterium Diversity	No	6	NA
Corynebacterium_lowii_RS_GCF_001412085_1	Corynebacterium	Corynebacterium_lowii	GCF_001412085.1	FALSE	246851	TRUE	Corynebacterium Diversity	No	2	NA
Corynebacterium_lubricantis_RS_GCF_000379425_1	Corynebacterium	Corynebacterium_lubricantis	GCF_000379425.1	FALSE	165298	TRUE	Corynebacterium Diversity	No	5	NA
Corynebacterium_macginleyi_RS_GCF_003688935_1	Corynebacterium	Corynebacterium_macginleyi	GCF_003688935.1	FALSE	128157	TRUE	No	No	4	NA
Corynebacterium_macginleyi_RS_GCF_003688955_1	Corynebacterium	Corynebacterium_macginleyi	GCF_003688955.1	FALSE	163397	TRUE	Corynebacterium Diversity	No	4	NA
Corynebacterium_macginleyi_RS_GCF_003688975_1	Corynebacterium	Corynebacterium_macginleyi	GCF_003688975.1	FALSE	57952	TRUE	No	No	4	NA
Corynebacterium_marinum_GB_GCA_012515295_1	Corynebacterium	Corynebacterium_marinum	GCA_012515295.1	FALSE	6375	TRUE	No	No	3	NA
Corynebacterium_marinum_GB_GCA_014645275_1	Corynebacterium	Corynebacterium_marinum	GCA_014645275.1	FALSE	371951	TRUE	No	No	5	NA
Corynebacterium_marinum_RS_GCF_000835165_1	Corynebacterium	Corynebacterium_marinum	GCF_000835165.1	TRUE	2607268	TRUE	Corynebacterium Diversity	No	3	NA
Corynebacterium_maris_RS_GCF_000442645_1	Corynebacterium	Corynebacterium_maris	GCF_000442645.1	TRUE	2787574	TRUE	Corynebacterium Diversity	No	3	NA
Corynebacterium_massiliense_RS_GCF_000420605_1	Corynebacterium	Corynebacterium_massiliense	GCF_000420605.1	FALSE	142684	TRUE	Corynebacterium Diversity	No	3	NA
Corynebacterium_mastitidis_RS_GCF_000375365_1	Corynebacterium	Corynebacterium_mastitidis	GCF_000375365.1	FALSE	243176	TRUE	Corynebacterium Diversity	No	2	NA
Corynebacterium_mastitidis_RS_GCF_002835695_1	Corynebacterium	Corynebacterium_mastitidis	GCF_002835695.1	FALSE	61179	TRUE	Corynebacterium Diversity	No	2	NA
Corynebacterium_matruchotii_GB_GCA_003638845_1	Corynebacterium	Corynebacterium_matruchotii	GCA_003638845.1	FALSE	9079	TRUE	No	No	5	NA
Corynebacterium_matruchotii_RS_GCF_000158635_1	Corynebacterium	Corynebacterium_matruchotii	GCF_000158635.1	FALSE	925879	TRUE	Corynebacterium Diversity	No	6	NA
Corynebacterium_matruchotii_RS_GCF_000175375_1	Corynebacterium	Corynebacterium_matruchotii	GCF_000175375.1	FALSE	667132	TRUE	No	No	7	NA
Corynebacterium_matruchotii_RS_GCF_008868665_1	Corynebacterium	Corynebacterium_matruchotii	GCF_008868665.1	FALSE	115408	TRUE	No	No	7	NA
Corynebacterium_matruchotii_RS_GCF_011612265_1	Corynebacterium	Corynebacterium_matruchotii	GCF_011612265.1	TRUE	2801919	TRUE	Corynebacterium Diversity	No	5	NA
Corynebacterium_matruchotii_RS_GCF_900447555_1	Corynebacterium	Corynebacterium_matruchotii	GCF_900447555.1	FALSE	257579	TRUE	No	No	7	NA
Corynebacterium_matruchotii_RS_GCF_900638255_1	Corynebacterium	Corynebacterium_matruchotii	GCF_900638255.1	TRUE	2878842	TRUE	Corynebacterium Diversity	No	5	NA
Corynebacterium_minutissimum_A_RS_GCF_000988205_1	Corynebacterium	Corynebacterium_minutissimum_A	GCF_000988205.1	FALSE	144224	TRUE	Corynebacterium Diversity	No	6	NA
Corynebacterium_minutissimum_A_RS_GCF_001059615_1	Corynebacterium	Corynebacterium_minutissimum_A	GCF_001059615.1	FALSE	75953	TRUE	Corynebacterium Diversity	No	7	NA
Corynebacterium_minutissimum_A_RS_GCF_001808895_1	Corynebacterium	Corynebacterium_minutissimum_A	GCF_001808895.1	FALSE	83988	TRUE	Corynebacterium Diversity	No	5	NA
Corynebacterium_minutissimum_A_RS_GCF_001809235_1	Corynebacterium	Corynebacterium_minutissimum_A	GCF_001809235.1	FALSE	101487	TRUE	Corynebacterium Diversity	No	6	NA
Corynebacterium_minutissimum_A_RS_GCF_001811515_1	Corynebacterium	Corynebacterium_minutissimum_A	GCF_001811515.1	FALSE	99139	TRUE	Corynebacterium Diversity	No	5	NA
Corynebacterium_minutissimum_A_RS_GCF_001811545_1	Corynebacterium	Corynebacterium_minutissimum_A	GCF_001811545.1	FALSE	163432	TRUE	Corynebacterium Diversity	No	7	NA
Corynebacterium_minutissimum_A_RS_GCF_001813755_1	Corynebacterium	Corynebacterium_minutissimum_A	GCF_001813755.1	FALSE	149771	TRUE	Corynebacterium Diversity	No	7	NA
Corynebacterium_minutissimum_A_RS_GCF_001814885_1	Corynebacterium	Corynebacterium_minutissimum_A	GCF_001814885.1	FALSE	165910	TRUE	Corynebacterium Diversity	No	7	NA
Corynebacterium_minutissimum_A_RS_GCF_001815175_1	Corynebacterium	Corynebacterium_minutissimum_A	GCF_001815175.1	FALSE	155216	TRUE	Corynebacterium Diversity	No	5	NA
Corynebacterium_minutissimum_A_RS_GCF_001815785_1	Corynebacterium	Corynebacterium_minutissimum_A	GCF_001815785.1	FALSE	102035	TRUE	Corynebacterium Diversity	No	6	NA
Corynebacterium_minutissimum_A_RS_GCF_001836065_1	Corynebacterium	Corynebacterium_minutissimum_A	GCF_001836065.1	FALSE	111468	TRUE	Corynebacterium Diversity	No	6	NA
Corynebacterium_minutissimum_A_RS_GCF_002871735_1	Corynebacterium	Corynebacterium_minutissimum_A	GCF_002871735.1	FALSE	194578	TRUE	Corynebacterium Diversity	No	6	NA
Corynebacterium_minutissimum_A_RS_GCF_007097425_1	Corynebacterium	Corynebacterium_minutissimum_A	GCF_007097425.1	FALSE	85002	TRUE	Corynebacterium Diversity	No	5	NA
Corynebacterium_minutissimum_A_RS_GCF_007786365_1	Corynebacterium	Corynebacterium_minutissimum_A	GCF_007786365.1	FALSE	132205	TRUE	Corynebacterium Diversity	No	6	NA
Corynebacterium_minutissimum_A_RS_GCF_009708045_1	Corynebacterium	Corynebacterium_minutissimum_A	GCF_009708045.1	FALSE	196313	TRUE	Corynebacterium Diversity	No	6	NA
Corynebacterium_minutissimum_A_RS_GCF_903645345_1	Corynebacterium	Corynebacterium_minutissimum_A	GCF_903645345.1	FALSE	308685	TRUE	Corynebacterium Diversity	No	6	NA
Corynebacterium_minutissimum_B_RS_GCF_900447475_1	Corynebacterium	Corynebacterium_minutissimum_B	GCF_900447475.1	FALSE	2722656	TRUE	Corynebacterium Diversity	No	6	NA
Corynebacterium_minutissimum_RS_GCF_000805675_1	Corynebacterium	Corynebacterium_minutissimum	GCF_000805675.1	FALSE	293999	TRUE	No	No	6	NA
Corynebacterium_minutissimum_RS_GCF_001552395_1	Corynebacterium	Corynebacterium_minutissimum	GCF_001552395.1	FALSE	195213	TRUE	No	No	6	NA
Corynebacterium_minutissimum_RS_GCF_900478045_1	Corynebacterium	Corynebacterium_minutissimum	GCF_900478045.1	FALSE	2695970	TRUE	No	No	6	NA
Corynebacterium_minutissimum_RS_GCF_900637065_1	Corynebacterium	Corynebacterium_minutissimum	GCF_900637065.1	TRUE	2696013	TRUE	Corynebacterium Diversity	No	4	NA
Corynebacterium_mucifaciens_RS_GCF_000747315_1	Corynebacterium	Corynebacterium_mucifaciens	GCF_000747315.1	TRUE	2279990	TRUE	Corynebacterium Diversity	No	3	NA
Corynebacterium_mucifaciens_RS_GCF_012396315_1	Corynebacterium	Corynebacterium_mucifaciens	GCF_012396315.1	FALSE	189937	TRUE	Corynebacterium Diversity	No	5	NA
Corynebacterium_mustelae_RS_GCF_001020985_1	Corynebacterium	Corynebacterium_mustelae	GCF_001020985.1	TRUE	3391554	TRUE	Corynebacterium Diversity	No	7	NA
Corynebacterium_mycetoides_RS_GCF_900103625_1	Corynebacterium	Corynebacterium_mycetoides	GCF_900103625.1	TRUE	2266470	TRUE	Corynebacterium Diversity	No	5	NA
Corynebacterium_nuruki_GB_GCA_003524425_1	Corynebacterium	Corynebacterium_nuruki	GCA_003524425.1	FALSE	9306	TRUE	No	No	6	NA
Corynebacterium_nuruki_RS_GCF_000213935_1	Corynebacterium	Corynebacterium_nuruki	GCF_000213935.1	FALSE	92693	TRUE	No	No	5	NA
Corynebacterium_nuruki_RS_GCF_007970465_1	Corynebacterium	Corynebacterium_nuruki	GCF_007970465.1	TRUE	3173955	TRUE	Corynebacterium Diversity	No	5	NA
Corynebacterium_oculi_RS_GCF_001412105_1	Corynebacterium	Corynebacterium_oculi	GCF_001412105.1	FALSE	721185	TRUE	Corynebacterium Diversity	No	2	NA
Corynebacterium_otitidis_RS_GCF_000296405_1	Corynebacterium	Corynebacterium_otitidis	GCF_000296405.1	FALSE	595073	TRUE	No	No	4	NA
Corynebacterium_otitidis_RS_GCF_000297795_2	Corynebacterium	Corynebacterium_otitidis	GCF_000297795.2	FALSE	601483	TRUE	Corynebacterium Diversity	No	4	NA
Corynebacterium_otitidis_RS_GCF_000988215_1	Corynebacterium	Corynebacterium_otitidis	GCF_000988215.1	FALSE	24176	TRUE	No	No	3	NA
Corynebacterium_pacaense_RS_GCF_900169525_1	Corynebacterium	Corynebacterium_pacaense	GCF_900169525.1	FALSE	1475107	TRUE	Corynebacterium Diversity	No	7	NA
Corynebacterium_pacaense_RS_GCF_902386875_1	Corynebacterium	Corynebacterium_pacaense	GCF_902386875.1	FALSE	1475107	TRUE	No	No	7	NA
Corynebacterium_pelargi_RS_GCF_004114895_1	Corynebacterium	Corynebacterium_pelargi	GCF_004114895.1	TRUE	2370062	TRUE	Corynebacterium Diversity	No	2	NA
Corynebacterium_pelargi_RS_GCF_014635485_1	Corynebacterium	Corynebacterium_pelargi	GCF_014635485.1	FALSE	582334	TRUE	No	No	5	NA
Corynebacterium_phocae_RS_GCF_001941565_1	Corynebacterium	Corynebacterium_phocae	GCF_001941565.1	TRUE	2779609	TRUE	Corynebacterium Diversity	No	4	NA
Corynebacterium_phocae_RS_GCF_008693075_1	Corynebacterium	Corynebacterium_phocae	GCF_008693075.1	FALSE	210399	TRUE	No	No	6	NA
Corynebacterium_phoceense_GB_GCA_902797425_1	Corynebacterium	Corynebacterium_phoceense	GCA_902797425.1	FALSE	7307	TRUE	No	No	3	NA
Corynebacterium_phoceense_RS_GCF_001552965_1	Corynebacterium	Corynebacterium_phoceense	GCF_001552965.1	FALSE	140177	TRUE	No	No	5	NA
Corynebacterium_phoceense_RS_GCF_001563605_1	Corynebacterium	Corynebacterium_phoceense	GCF_001563605.1	FALSE	83681	TRUE	No	No	6	NA
Corynebacterium_phoceense_RS_GCF_001809185_1	Corynebacterium	Corynebacterium_phoceense	GCF_001809185.1	FALSE	83585	TRUE	No	No	5	NA
Corynebacterium_phoceense_RS_GCF_001810505_1	Corynebacterium	Corynebacterium_phoceense	GCF_001810505.1	FALSE	107425	TRUE	No	No	5	NA
Corynebacterium_phoceense_RS_GCF_001814575_1	Corynebacterium	Corynebacterium_phoceense	GCF_001814575.1	FALSE	102443	TRUE	No	No	5	NA
Corynebacterium_phoceense_RS_GCF_001814975_1	Corynebacterium	Corynebacterium_phoceense	GCF_001814975.1	FALSE	134646	TRUE	No	No	5	NA
Corynebacterium_phoceense_RS_GCF_006547305_1	Corynebacterium	Corynebacterium_phoceense	GCF_006547305.1	FALSE	132590	TRUE	No	No	5	NA
Corynebacterium_phoceense_RS_GCF_900092335_1	Corynebacterium	Corynebacterium_phoceense	GCF_900092335.1	FALSE	1895604	TRUE	Corynebacterium Diversity	No	4	NA
Corynebacterium_phoceense_RS_GCF_902376105_1	Corynebacterium	Corynebacterium_phoceense	GCF_902376105.1	FALSE	1895604	TRUE	No	No	4	NA
Corynebacterium_pilosum_RS_GCF_000373805_1	Corynebacterium	Corynebacterium_pilosum	GCF_000373805.1	FALSE	165223	TRUE	No	No	5	NA
Corynebacterium_pilosum_RS_GCF_001044155_1	Corynebacterium	Corynebacterium_pilosum	GCF_001044155.1	FALSE	371159	TRUE	No	No	4	NA
Corynebacterium_pilosum_RS_GCF_900447205_1	Corynebacterium	Corynebacterium_pilosum	GCF_900447205.1	FALSE	2579384	TRUE	Corynebacterium Diversity	No	5	NA
Corynebacterium_pollutisoli_GB_GCA_012523995_1	Corynebacterium	Corynebacterium_pollutisoli	GCA_012523995.1	FALSE	9711	TRUE	No	No	2	NA
Corynebacterium_pollutisoli_RS_GCF_900177745_1	Corynebacterium	Corynebacterium_pollutisoli	GCF_900177745.1	FALSE	275142	TRUE	Corynebacterium Diversity	No	4	NA
Corynebacterium_propinquum_GB_GCA_003241755_1	Corynebacterium	Corynebacterium_propinquum	GCA_003241755.1	FALSE	45211	TRUE	Corynebacterium Diversity	No	3	NA
Corynebacterium_propinquum_RS_GCF_000375525_1	Corynebacterium	Corynebacterium_propinquum	GCF_000375525.1	FALSE	178218	TRUE	Corynebacterium Diversity	No	4	NA
Corynebacterium_propinquum_RS_GCF_001052555_1	Corynebacterium	Corynebacterium_propinquum	GCF_001052555.1	FALSE	98991	TRUE	Corynebacterium Diversity	No	4	NA
Corynebacterium_propinquum_RS_GCF_001053555_1	Corynebacterium	Corynebacterium_propinquum	GCF_001053555.1	FALSE	96905	TRUE	No	No	4	NA
Corynebacterium_propinquum_RS_GCF_001054395_1	Corynebacterium	Corynebacterium_propinquum	GCF_001054395.1	FALSE	108982	TRUE	Corynebacterium Diversity	No	4	NA
Corynebacterium_propinquum_RS_GCF_003989165_1	Corynebacterium	Corynebacterium_propinquum	GCF_003989165.1	FALSE	129602	TRUE	No	No	4	NA
Corynebacterium_propinquum_RS_GCF_003989215_1	Corynebacterium	Corynebacterium_propinquum	GCF_003989215.1	FALSE	129602	TRUE	No	No	4	NA
Corynebacterium_propinquum_RS_GCF_003989475_1	Corynebacterium	Corynebacterium_propinquum	GCF_003989475.1	FALSE	144991	TRUE	Corynebacterium Diversity	No	4	NA
Corynebacterium_propinquum_RS_GCF_007671985_1	Corynebacterium	Corynebacterium_propinquum	GCF_007671985.1	FALSE	181189	TRUE	Corynebacterium Diversity	No	4	NA
Corynebacterium_propinquum_RS_GCF_007672025_1	Corynebacterium	Corynebacterium_propinquum	GCF_007672025.1	FALSE	181189	TRUE	No	No	4	NA
Corynebacterium_propinquum_RS_GCF_902362995_1	Corynebacterium	Corynebacterium_propinquum	GCF_902362995.1	FALSE	230435	TRUE	Corynebacterium Diversity	No	5	NA
Corynebacterium_provencense_RS_GCF_003209395_1	Corynebacterium	Corynebacterium_provencense	GCF_003209395.1	TRUE	3111650	TRUE	Corynebacterium Diversity	No	5	NA
Corynebacterium_provencense_RS_GCF_900049755_1	Corynebacterium	Corynebacterium_provencense	GCF_900049755.1	FALSE	1419882	TRUE	Corynebacterium Diversity	No	4	NA
Corynebacterium_provencense_RS_GCF_900626215_1	Corynebacterium	Corynebacterium_provencense	GCF_900626215.1	FALSE	2793875	TRUE	Corynebacterium Diversity	No	5	NA
Corynebacterium_provencense_RS_GCF_902375935_1	Corynebacterium	Corynebacterium_provencense	GCF_902375935.1	FALSE	1419882	TRUE	No	No	4	NA
Corynebacterium_pseudodiphtheriticum_RS_GCF_000466825_2	Corynebacterium	Corynebacterium_pseudodiphtheriticum	GCF_000466825.2	FALSE	121210	TRUE	Corynebacterium Diversity	No	3	NA
Corynebacterium_pseudodiphtheriticum_RS_GCF_000477935_1	Corynebacterium	Corynebacterium_pseudodiphtheriticum	GCF_000477935.1	FALSE	2313371	TRUE	Corynebacterium Diversity	No	4	NA
Corynebacterium_pseudodiphtheriticum_RS_GCF_000477955_1	Corynebacterium	Corynebacterium_pseudodiphtheriticum	GCF_000477955.1	FALSE	768618	TRUE	No	No	4	NA
Corynebacterium_pseudodiphtheriticum_RS_GCF_000688415_1	Corynebacterium	Corynebacterium_pseudodiphtheriticum	GCF_000688415.1	FALSE	279745	TRUE	Corynebacterium Diversity	No	3	NA
Corynebacterium_pseudodiphtheriticum_RS_GCF_001665955_1	Corynebacterium	Corynebacterium_pseudodiphtheriticum	GCF_001665955.1	FALSE	72402	TRUE	Corynebacterium Diversity	No	5	NA
Corynebacterium_pseudodiphtheriticum_RS_GCF_003989225_1	Corynebacterium	Corynebacterium_pseudodiphtheriticum	GCF_003989225.1	FALSE	278708	TRUE	No	No	3	NA
Corynebacterium_pseudodiphtheriticum_RS_GCF_003989245_1	Corynebacterium	Corynebacterium_pseudodiphtheriticum	GCF_003989245.1	FALSE	279968	TRUE	No	No	4	NA
Corynebacterium_pseudodiphtheriticum_RS_GCF_003989305_1	Corynebacterium	Corynebacterium_pseudodiphtheriticum	GCF_003989305.1	FALSE	253969	TRUE	No	No	3	NA
Corynebacterium_pseudodiphtheriticum_RS_GCF_003989375_1	Corynebacterium	Corynebacterium_pseudodiphtheriticum	GCF_003989375.1	FALSE	253798	TRUE	No	No	3	NA
Corynebacterium_pseudodiphtheriticum_RS_GCF_003989495_1	Corynebacterium	Corynebacterium_pseudodiphtheriticum	GCF_003989495.1	FALSE	267328	TRUE	Corynebacterium Diversity	No	4	NA
Corynebacterium_pseudopelargi_RS_GCF_003814005_1	Corynebacterium	Corynebacterium_pseudopelargi	GCF_003814005.1	TRUE	2345052	TRUE	Corynebacterium Diversity	No	2	NA
Corynebacterium_pseudotuberculosis_GB_GCA_000233735_1	Corynebacterium	Corynebacterium_pseudotuberculosis	GCA_000233735.1	FALSE	2279118	TRUE	No	No	7	NA
Corynebacterium_pseudotuberculosis_GB_GCA_000764045_2	Corynebacterium	Corynebacterium_pseudotuberculosis	GCA_000764045.2	FALSE	2370901	TRUE	No	No	7	NA
Corynebacterium_pseudotuberculosis_GB_GCA_001969065_1	Corynebacterium	Corynebacterium_pseudotuberculosis	GCA_001969065.1	FALSE	1367229	TRUE	No	No	7	NA
Corynebacterium_pseudotuberculosis_GB_GCA_001969175_1	Corynebacterium	Corynebacterium_pseudotuberculosis	GCA_001969175.1	FALSE	886106	TRUE	No	No	7	NA
Corynebacterium_pseudotuberculosis_GB_GCA_001969465_1	Corynebacterium	Corynebacterium_pseudotuberculosis	GCA_001969465.1	TRUE	2435437	TRUE	Corynebacterium Diversity	No	6	NA
Corynebacterium_pseudotuberculosis_GB_GCA_001969485_1	Corynebacterium	Corynebacterium_pseudotuberculosis	GCA_001969485.1	FALSE	2320434	TRUE	No	No	7	NA
Corynebacterium_pseudotuberculosis_RS_GCF_000143705_2	Corynebacterium	Corynebacterium_pseudotuberculosis	GCF_000143705.2	FALSE	2337241	TRUE	No	No	7	NA
Corynebacterium_pseudotuberculosis_RS_GCF_000144675_2	Corynebacterium	Corynebacterium_pseudotuberculosis	GCF_000144675.2	FALSE	2337250	TRUE	No	No	7	NA
Corynebacterium_pseudotuberculosis_RS_GCF_000144935_2	Corynebacterium	Corynebacterium_pseudotuberculosis	GCF_000144935.2	FALSE	2334828	TRUE	No	No	7	NA
Corynebacterium_pseudotuberculosis_RS_GCF_000152065_3	Corynebacterium	Corynebacterium_pseudotuberculosis	GCF_000152065.3	FALSE	2337350	TRUE	No	No	7	NA
Corynebacterium_pseudotuberculosis_RS_GCF_000221625_1	Corynebacterium	Corynebacterium_pseudotuberculosis	GCF_000221625.1	FALSE	2335323	TRUE	No	No	7	NA
Corynebacterium_pseudotuberculosis_RS_GCF_000227175_1	Corynebacterium	Corynebacterium_pseudotuberculosis	GCF_000227175.1	FALSE	2337606	TRUE	No	No	7	NA
Corynebacterium_pseudotuberculosis_RS_GCF_000227605_3	Corynebacterium	Corynebacterium_pseudotuberculosis	GCF_000227605.3	FALSE	2369131	TRUE	No	No	7	NA
Corynebacterium_pseudotuberculosis_RS_GCF_000241855_1	Corynebacterium	Corynebacterium_pseudotuberculosis	GCF_000241855.1	FALSE	2337938	TRUE	No	No	7	NA
Corynebacterium_pseudotuberculosis_RS_GCF_000248375_2	Corynebacterium	Corynebacterium_pseudotuberculosis	GCF_000248375.2	FALSE	2368850	TRUE	No	No	7	NA
Corynebacterium_pseudotuberculosis_RS_GCF_000255935_1	Corynebacterium	Corynebacterium_pseudotuberculosis	GCF_000255935.1	FALSE	2337657	TRUE	No	No	7	NA
Corynebacterium_pseudotuberculosis_RS_GCF_000258385_1	Corynebacterium	Corynebacterium_pseudotuberculosis	GCF_000258385.1	FALSE	2337628	TRUE	No	No	7	NA
Corynebacterium_pseudotuberculosis_RS_GCF_000259155_4	Corynebacterium	Corynebacterium_pseudotuberculosis	GCF_000259155.4	TRUE	2404921	TRUE	Corynebacterium Diversity	No	6	NA
Corynebacterium_pseudotuberculosis_RS_GCF_000263755_5	Corynebacterium	Corynebacterium_pseudotuberculosis	GCF_000263755.5	FALSE	2368876	TRUE	No	No	7	NA
Corynebacterium_pseudotuberculosis_RS_GCF_000265545_3	Corynebacterium	Corynebacterium_pseudotuberculosis	GCF_000265545.3	TRUE	2382103	TRUE	Corynebacterium Diversity	No	6	NA
Corynebacterium_pseudotuberculosis_RS_GCF_000729725_1	Corynebacterium	Corynebacterium_pseudotuberculosis	GCF_000729725.1	FALSE	824882	TRUE	No	No	7	NA
Corynebacterium_pseudotuberculosis_RS_GCF_000730365_1	Corynebacterium	Corynebacterium_pseudotuberculosis	GCF_000730365.1	FALSE	2338139	TRUE	No	No	7	NA
Corynebacterium_pseudotuberculosis_RS_GCF_000730405_1	Corynebacterium	Corynebacterium_pseudotuberculosis	GCF_000730405.1	FALSE	2338144	TRUE	No	No	7	NA
Corynebacterium_pseudotuberculosis_RS_GCF_000730445_1	Corynebacterium	Corynebacterium_pseudotuberculosis	GCF_000730445.1	FALSE	2338300	TRUE	No	No	7	NA
Corynebacterium_pseudotuberculosis_RS_GCF_000814865_1	Corynebacterium	Corynebacterium_pseudotuberculosis	GCF_000814865.1	FALSE	2337177	TRUE	No	No	7	NA
Corynebacterium_pseudotuberculosis_RS_GCF_000972805_1	Corynebacterium	Corynebacterium_pseudotuberculosis	GCF_000972805.1	FALSE	2337820	TRUE	No	No	7	NA
Corynebacterium_pseudotuberculosis_RS_GCF_001017615_1	Corynebacterium	Corynebacterium_pseudotuberculosis	GCF_001017615.1	FALSE	2337451	TRUE	No	No	7	NA
Corynebacterium_pseudotuberculosis_RS_GCF_001026945_2	Corynebacterium	Corynebacterium_pseudotuberculosis	GCF_001026945.2	FALSE	2337990	TRUE	No	No	7	NA
Corynebacterium_pseudotuberculosis_RS_GCF_001047215_2	Corynebacterium	Corynebacterium_pseudotuberculosis	GCF_001047215.2	FALSE	2361125	TRUE	No	No	7	NA
Corynebacterium_pseudotuberculosis_RS_GCF_001186445_1	Corynebacterium	Corynebacterium_pseudotuberculosis	GCF_001186445.1	FALSE	2367956	TRUE	No	No	7	NA
Corynebacterium_pseudotuberculosis_RS_GCF_001298505_1	Corynebacterium	Corynebacterium_pseudotuberculosis	GCF_001298505.1	FALSE	2337124	TRUE	No	No	7	NA
Corynebacterium_pseudotuberculosis_RS_GCF_001433475_1	Corynebacterium	Corynebacterium_pseudotuberculosis	GCF_001433475.1	FALSE	2335107	TRUE	No	No	7	NA
Corynebacterium_pseudotuberculosis_RS_GCF_001447295_1	Corynebacterium	Corynebacterium_pseudotuberculosis	GCF_001447295.1	FALSE	2337845	TRUE	No	No	7	NA
Corynebacterium_pseudotuberculosis_RS_GCF_001456175_1	Corynebacterium	Corynebacterium_pseudotuberculosis	GCF_001456175.1	FALSE	2337920	TRUE	No	No	7	NA
Corynebacterium_pseudotuberculosis_RS_GCF_001481675_1	Corynebacterium	Corynebacterium_pseudotuberculosis	GCF_001481675.1	FALSE	2337529	TRUE	No	No	7	NA
Corynebacterium_pseudotuberculosis_RS_GCF_001481715_1	Corynebacterium	Corynebacterium_pseudotuberculosis	GCF_001481715.1	FALSE	2337508	TRUE	No	No	7	NA
Corynebacterium_pseudotuberculosis_RS_GCF_001481755_1	Corynebacterium	Corynebacterium_pseudotuberculosis	GCF_001481755.1	FALSE	2335773	TRUE	No	No	7	NA
Corynebacterium_pseudotuberculosis_RS_GCF_001579825_2	Corynebacterium	Corynebacterium_pseudotuberculosis	GCF_001579825.2	FALSE	2370431	TRUE	No	No	7	NA
Corynebacterium_pseudotuberculosis_RS_GCF_001579865_1	Corynebacterium	Corynebacterium_pseudotuberculosis	GCF_001579865.1	FALSE	2370761	TRUE	No	No	7	NA
Corynebacterium_pseudotuberculosis_RS_GCF_001579885_2	Corynebacterium	Corynebacterium_pseudotuberculosis	GCF_001579885.2	FALSE	2368101	TRUE	No	No	7	NA
Corynebacterium_pseudotuberculosis_RS_GCF_001579925_1	Corynebacterium	Corynebacterium_pseudotuberculosis	GCF_001579925.1	FALSE	2372202	TRUE	No	No	7	NA
Corynebacterium_pseudotuberculosis_RS_GCF_001653295_1	Corynebacterium	Corynebacterium_pseudotuberculosis	GCF_001653295.1	FALSE	2335383	TRUE	No	No	7	NA
Corynebacterium_pseudotuberculosis_RS_GCF_001653315_1	Corynebacterium	Corynebacterium_pseudotuberculosis	GCF_001653315.1	FALSE	2337578	TRUE	No	No	7	NA
Corynebacterium_pseudotuberculosis_RS_GCF_001663495_1	Corynebacterium	Corynebacterium_pseudotuberculosis	GCF_001663495.1	FALSE	2328435	TRUE	No	No	7	NA
Corynebacterium_pseudotuberculosis_RS_GCF_001682255_2	Corynebacterium	Corynebacterium_pseudotuberculosis	GCF_001682255.2	FALSE	2337578	TRUE	No	No	7	NA
Corynebacterium_pseudotuberculosis_RS_GCF_001682275_1	Corynebacterium	Corynebacterium_pseudotuberculosis	GCF_001682275.1	FALSE	2342237	TRUE	No	No	7	NA
Corynebacterium_pseudotuberculosis_RS_GCF_001719645_1	Corynebacterium	Corynebacterium_pseudotuberculosis	GCF_001719645.1	FALSE	549021	TRUE	No	No	7	NA
Corynebacterium_pseudotuberculosis_RS_GCF_001865765_1	Corynebacterium	Corynebacterium_pseudotuberculosis	GCF_001865765.1	FALSE	2337866	TRUE	No	No	7	NA
Corynebacterium_pseudotuberculosis_RS_GCF_001866985_1	Corynebacterium	Corynebacterium_pseudotuberculosis	GCF_001866985.1	FALSE	2403454	TRUE	No	No	7	NA
Corynebacterium_pseudotuberculosis_RS_GCF_001867005_1	Corynebacterium	Corynebacterium_pseudotuberculosis	GCF_001867005.1	FALSE	2403533	TRUE	No	No	7	NA
Corynebacterium_pseudotuberculosis_RS_GCF_001867025_1	Corynebacterium	Corynebacterium_pseudotuberculosis	GCF_001867025.1	FALSE	2403550	TRUE	No	No	7	NA
Corynebacterium_pseudotuberculosis_RS_GCF_001867045_1	Corynebacterium	Corynebacterium_pseudotuberculosis	GCF_001867045.1	FALSE	2403502	TRUE	No	No	7	NA
Corynebacterium_pseudotuberculosis_RS_GCF_001867065_1	Corynebacterium	Corynebacterium_pseudotuberculosis	GCF_001867065.1	FALSE	2403412	TRUE	No	No	7	NA
Corynebacterium_pseudotuberculosis_RS_GCF_001867085_1	Corynebacterium	Corynebacterium_pseudotuberculosis	GCF_001867085.1	FALSE	2403515	TRUE	No	No	7	NA
Corynebacterium_pseudotuberculosis_RS_GCF_001867105_1	Corynebacterium	Corynebacterium_pseudotuberculosis	GCF_001867105.1	FALSE	2403579	TRUE	No	No	7	NA
Corynebacterium_pseudotuberculosis_RS_GCF_001867125_1	Corynebacterium	Corynebacterium_pseudotuberculosis	GCF_001867125.1	FALSE	2365075	TRUE	No	No	7	NA
Corynebacterium_pseudotuberculosis_RS_GCF_001867145_1	Corynebacterium	Corynebacterium_pseudotuberculosis	GCF_001867145.1	FALSE	2366565	TRUE	No	No	7	NA
Corynebacterium_pseudotuberculosis_RS_GCF_001867165_1	Corynebacterium	Corynebacterium_pseudotuberculosis	GCF_001867165.1	FALSE	2403301	TRUE	No	No	7	NA
Corynebacterium_pseudotuberculosis_RS_GCF_001889145_1	Corynebacterium	Corynebacterium_pseudotuberculosis	GCF_001889145.1	FALSE	2370282	TRUE	No	No	7	NA
Corynebacterium_pseudotuberculosis_RS_GCF_001922265_1	Corynebacterium	Corynebacterium_pseudotuberculosis	GCF_001922265.1	FALSE	2368140	TRUE	No	No	7	NA
Corynebacterium_pseudotuberculosis_RS_GCF_001922285_1	Corynebacterium	Corynebacterium_pseudotuberculosis	GCF_001922285.1	FALSE	2367880	TRUE	No	No	7	NA
Corynebacterium_pseudotuberculosis_RS_GCF_001942005_2	Corynebacterium	Corynebacterium_pseudotuberculosis	GCF_001942005.2	FALSE	2337352	TRUE	No	No	7	NA
Corynebacterium_pseudotuberculosis_RS_GCF_001969085_2	Corynebacterium	Corynebacterium_pseudotuberculosis	GCF_001969085.2	FALSE	2369254	TRUE	No	No	7	NA
Corynebacterium_pseudotuberculosis_RS_GCF_001969095_1	Corynebacterium	Corynebacterium_pseudotuberculosis	GCF_001969095.1	FALSE	2371210	TRUE	No	No	7	NA
Corynebacterium_pseudotuberculosis_RS_GCF_001969145_1	Corynebacterium	Corynebacterium_pseudotuberculosis	GCF_001969145.1	FALSE	2369898	TRUE	No	No	7	NA
Corynebacterium_pseudotuberculosis_RS_GCF_001969155_1	Corynebacterium	Corynebacterium_pseudotuberculosis	GCF_001969155.1	FALSE	643780	TRUE	No	No	7	NA
Corynebacterium_pseudotuberculosis_RS_GCF_001969165_3	Corynebacterium	Corynebacterium_pseudotuberculosis	GCF_001969165.3	FALSE	2369167	TRUE	No	No	7	NA
Corynebacterium_pseudotuberculosis_RS_GCF_001975165_1	Corynebacterium	Corynebacterium_pseudotuberculosis	GCF_001975165.1	FALSE	2337090	TRUE	No	No	7	NA
Corynebacterium_pseudotuberculosis_RS_GCF_001989595_1	Corynebacterium	Corynebacterium_pseudotuberculosis	GCF_001989595.1	FALSE	2338093	TRUE	No	No	7	NA
Corynebacterium_pseudotuberculosis_RS_GCF_002009385_1	Corynebacterium	Corynebacterium_pseudotuberculosis	GCF_002009385.1	FALSE	2339296	TRUE	No	No	7	NA
Corynebacterium_pseudotuberculosis_RS_GCF_002009415_1	Corynebacterium	Corynebacterium_pseudotuberculosis	GCF_002009415.1	FALSE	2337147	TRUE	No	No	7	NA
Corynebacterium_pseudotuberculosis_RS_GCF_002072715_1	Corynebacterium	Corynebacterium_pseudotuberculosis	GCF_002072715.1	FALSE	2339255	TRUE	No	No	7	NA
Corynebacterium_pseudotuberculosis_RS_GCF_002155265_1	Corynebacterium	Corynebacterium_pseudotuberculosis	GCF_002155265.1	FALSE	2337763	TRUE	No	No	7	NA
Corynebacterium_pseudotuberculosis_RS_GCF_002794435_1	Corynebacterium	Corynebacterium_pseudotuberculosis	GCF_002794435.1	FALSE	2337756	TRUE	No	No	7	NA
Corynebacterium_pseudotuberculosis_RS_GCF_002869805_1	Corynebacterium	Corynebacterium_pseudotuberculosis	GCF_002869805.1	FALSE	2337666	TRUE	No	No	7	NA
Corynebacterium_pseudotuberculosis_RS_GCF_002953235_1	Corynebacterium	Corynebacterium_pseudotuberculosis	GCF_002953235.1	FALSE	2337575	TRUE	No	No	7	NA
Corynebacterium_pseudotuberculosis_RS_GCF_002953275_1	Corynebacterium	Corynebacterium_pseudotuberculosis	GCF_002953275.1	FALSE	2337498	TRUE	No	No	7	NA
Corynebacterium_pseudotuberculosis_RS_GCF_002953315_1	Corynebacterium	Corynebacterium_pseudotuberculosis	GCF_002953315.1	FALSE	2337549	TRUE	No	No	7	NA
Corynebacterium_pseudotuberculosis_RS_GCF_002953955_1	Corynebacterium	Corynebacterium_pseudotuberculosis	GCF_002953955.1	FALSE	2337541	TRUE	No	No	7	NA
Corynebacterium_pseudotuberculosis_RS_GCF_003634885_1	Corynebacterium	Corynebacterium_pseudotuberculosis	GCF_003634885.1	FALSE	2338546	TRUE	No	No	7	NA
Corynebacterium_pseudotuberculosis_RS_GCF_003955885_1	Corynebacterium	Corynebacterium_pseudotuberculosis	GCF_003955885.1	FALSE	2337504	TRUE	No	No	7	NA
Corynebacterium_pseudotuberculosis_RS_GCF_003955905_1	Corynebacterium	Corynebacterium_pseudotuberculosis	GCF_003955905.1	FALSE	2337570	TRUE	No	No	7	NA
Corynebacterium_pseudotuberculosis_RS_GCF_004193635_1	Corynebacterium	Corynebacterium_pseudotuberculosis	GCF_004193635.1	FALSE	2337589	TRUE	No	No	7	NA
Corynebacterium_pseudotuberculosis_RS_GCF_004193655_1	Corynebacterium	Corynebacterium_pseudotuberculosis	GCF_004193655.1	FALSE	2337602	TRUE	No	No	7	NA
Corynebacterium_pseudotuberculosis_RS_GCF_004193675_1	Corynebacterium	Corynebacterium_pseudotuberculosis	GCF_004193675.1	FALSE	2337533	TRUE	No	No	7	NA
Corynebacterium_pseudotuberculosis_RS_GCF_004193695_1	Corynebacterium	Corynebacterium_pseudotuberculosis	GCF_004193695.1	FALSE	2337580	TRUE	No	No	7	NA
Corynebacterium_pseudotuberculosis_RS_GCF_004193955_1	Corynebacterium	Corynebacterium_pseudotuberculosis	GCF_004193955.1	FALSE	2337583	TRUE	No	No	7	NA
Corynebacterium_pseudotuberculosis_RS_GCF_004295625_1	Corynebacterium	Corynebacterium_pseudotuberculosis	GCF_004295625.1	FALSE	2337582	TRUE	No	No	7	NA
Corynebacterium_pseudotuberculosis_RS_GCF_004323755_1	Corynebacterium	Corynebacterium_pseudotuberculosis	GCF_004323755.1	FALSE	2337575	TRUE	No	No	7	NA
Corynebacterium_pseudotuberculosis_RS_GCF_004323775_1	Corynebacterium	Corynebacterium_pseudotuberculosis	GCF_004323775.1	FALSE	2338132	TRUE	No	No	7	NA
Corynebacterium_pseudotuberculosis_RS_GCF_004332355_1	Corynebacterium	Corynebacterium_pseudotuberculosis	GCF_004332355.1	FALSE	2338134	TRUE	No	No	7	NA
Corynebacterium_pseudotuberculosis_RS_GCF_004332375_1	Corynebacterium	Corynebacterium_pseudotuberculosis	GCF_004332375.1	FALSE	2337578	TRUE	No	No	7	NA
Corynebacterium_pseudotuberculosis_RS_GCF_004353245_1	Corynebacterium	Corynebacterium_pseudotuberculosis	GCF_004353245.1	FALSE	2337910	TRUE	No	No	7	NA
Corynebacterium_pseudotuberculosis_RS_GCF_004771435_1	Corynebacterium	Corynebacterium_pseudotuberculosis	GCF_004771435.1	FALSE	2337519	TRUE	No	No	7	NA
Corynebacterium_pseudotuberculosis_RS_GCF_004941425_1	Corynebacterium	Corynebacterium_pseudotuberculosis	GCF_004941425.1	FALSE	2337554	TRUE	No	No	7	NA
Corynebacterium_pseudotuberculosis_RS_GCF_005341445_1	Corynebacterium	Corynebacterium_pseudotuberculosis	GCF_005341445.1	FALSE	2337585	TRUE	No	No	7	NA
Corynebacterium_pseudotuberculosis_RS_GCF_005341465_1	Corynebacterium	Corynebacterium_pseudotuberculosis	GCF_005341465.1	FALSE	2337570	TRUE	No	No	7	NA
Corynebacterium_pseudotuberculosis_RS_GCF_006971065_1	Corynebacterium	Corynebacterium_pseudotuberculosis	GCF_006971065.1	FALSE	2337561	TRUE	No	No	7	NA
Corynebacterium_pseudotuberculosis_RS_GCF_006971245_1	Corynebacterium	Corynebacterium_pseudotuberculosis	GCF_006971245.1	FALSE	2337545	TRUE	No	No	7	NA
Corynebacterium_pseudotuberculosis_RS_GCF_006971425_1	Corynebacterium	Corynebacterium_pseudotuberculosis	GCF_006971425.1	FALSE	2337856	TRUE	No	No	7	NA
Corynebacterium_pseudotuberculosis_RS_GCF_006971625_1	Corynebacterium	Corynebacterium_pseudotuberculosis	GCF_006971625.1	FALSE	2337594	TRUE	No	No	7	NA
Corynebacterium_pseudotuberculosis_RS_GCF_006974065_1	Corynebacterium	Corynebacterium_pseudotuberculosis	GCF_006974065.1	FALSE	2338156	TRUE	No	No	7	NA
Corynebacterium_pseudotuberculosis_RS_GCF_006974085_1	Corynebacterium	Corynebacterium_pseudotuberculosis	GCF_006974085.1	FALSE	2338155	TRUE	No	No	7	NA
Corynebacterium_pseudotuberculosis_RS_GCF_008461625_1	Corynebacterium	Corynebacterium_pseudotuberculosis	GCF_008461625.1	FALSE	2337818	TRUE	No	No	7	NA
Corynebacterium_pseudotuberculosis_RS_GCF_008461845_1	Corynebacterium	Corynebacterium_pseudotuberculosis	GCF_008461845.1	FALSE	2337815	TRUE	No	No	7	NA
Corynebacterium_pseudotuberculosis_RS_GCF_008462025_1	Corynebacterium	Corynebacterium_pseudotuberculosis	GCF_008462025.1	FALSE	2338159	TRUE	No	No	7	NA
Corynebacterium_pseudotuberculosis_RS_GCF_009759705_1	Corynebacterium	Corynebacterium_pseudotuberculosis	GCF_009759705.1	FALSE	2337511	TRUE	No	No	7	NA
Corynebacterium_pseudotuberculosis_RS_GCF_009759725_1	Corynebacterium	Corynebacterium_pseudotuberculosis	GCF_009759725.1	FALSE	2337878	TRUE	No	No	7	NA
Corynebacterium_pseudotuberculosis_RS_GCF_009759745_1	Corynebacterium	Corynebacterium_pseudotuberculosis	GCF_009759745.1	FALSE	2338024	TRUE	No	No	7	NA
Corynebacterium_pseudotuberculosis_RS_GCF_009759765_1	Corynebacterium	Corynebacterium_pseudotuberculosis	GCF_009759765.1	FALSE	2337549	TRUE	No	No	7	NA
Corynebacterium_pseudotuberculosis_RS_GCF_009762615_1	Corynebacterium	Corynebacterium_pseudotuberculosis	GCF_009762615.1	FALSE	2334827	TRUE	No	No	7	NA
Corynebacterium_pseudotuberculosis_RS_GCF_009762635_1	Corynebacterium	Corynebacterium_pseudotuberculosis	GCF_009762635.1	FALSE	2339548	TRUE	No	No	7	NA
Corynebacterium_pseudotuberculosis_RS_GCF_009762655_1	Corynebacterium	Corynebacterium_pseudotuberculosis	GCF_009762655.1	FALSE	2339262	TRUE	No	No	7	NA
Corynebacterium_pseudotuberculosis_RS_GCF_009762695_1	Corynebacterium	Corynebacterium_pseudotuberculosis	GCF_009762695.1	FALSE	2369377	TRUE	No	No	7	NA
Corynebacterium_pseudotuberculosis_RS_GCF_009789115_1	Corynebacterium	Corynebacterium_pseudotuberculosis	GCF_009789115.1	FALSE	2338025	TRUE	No	No	7	NA
Corynebacterium_pseudotuberculosis_RS_GCF_009789135_1	Corynebacterium	Corynebacterium_pseudotuberculosis	GCF_009789135.1	FALSE	2338023	TRUE	No	No	7	NA
Corynebacterium_pseudotuberculosis_RS_GCF_009791415_1	Corynebacterium	Corynebacterium_pseudotuberculosis	GCF_009791415.1	FALSE	2338026	TRUE	No	No	7	NA
Corynebacterium_pseudotuberculosis_RS_GCF_009791515_1	Corynebacterium	Corynebacterium_pseudotuberculosis	GCF_009791515.1	FALSE	2339229	TRUE	No	No	7	NA
Corynebacterium_pseudotuberculosis_RS_GCF_009905175_1	Corynebacterium	Corynebacterium_pseudotuberculosis	GCF_009905175.1	FALSE	2339309	TRUE	No	No	7	NA
Corynebacterium_pseudotuberculosis_RS_GCF_009905275_1	Corynebacterium	Corynebacterium_pseudotuberculosis	GCF_009905275.1	FALSE	2337133	TRUE	No	No	7	NA
Corynebacterium_pseudotuberculosis_RS_GCF_009930775_1	Corynebacterium	Corynebacterium_pseudotuberculosis	GCF_009930775.1	FALSE	2338957	TRUE	No	No	7	NA
Corynebacterium_pseudotuberculosis_RS_GCF_013342965_1	Corynebacterium	Corynebacterium_pseudotuberculosis	GCF_013342965.1	FALSE	2338000	TRUE	No	No	7	NA
Corynebacterium_pseudotuberculosis_RS_GCF_901482545_1	Corynebacterium	Corynebacterium_pseudotuberculosis	GCF_901482545.1	FALSE	2369429	TRUE	No	No	7	NA
Corynebacterium_pseudotuberculosis_RS_GCF_901482565_1	Corynebacterium	Corynebacterium_pseudotuberculosis	GCF_901482565.1	FALSE	2337798	TRUE	No	No	7	NA
Corynebacterium_pyruviciproducens_RS_GCF_000411375_1	Corynebacterium	Corynebacterium_pyruviciproducens	GCF_000411375.1	FALSE	1463493	TRUE	Corynebacterium Diversity	No	3	NA
Corynebacterium_pyruviciproducens_RS_GCF_002847965_1	Corynebacterium	Corynebacterium_pyruviciproducens	GCF_002847965.1	FALSE	180269	TRUE	Corynebacterium Diversity	No	3	NA
Corynebacterium_renale_RS_GCF_001044175_1	Corynebacterium	Corynebacterium_renale	GCF_001044175.1	FALSE	306712	TRUE	No	No	2	NA
Corynebacterium_renale_RS_GCF_002563965_1	Corynebacterium	Corynebacterium_renale	GCF_002563965.1	FALSE	2348927	TRUE	Corynebacterium Diversity	No	3	NA
Corynebacterium_renale_RS_GCF_900447255_1	Corynebacterium	Corynebacterium_renale	GCF_900447255.1	FALSE	2392216	TRUE	Corynebacterium Diversity	No	4	NA
Corynebacterium_renale_RS_GCF_900475655_1	Corynebacterium	Corynebacterium_renale	GCF_900475655.1	FALSE	2338129	TRUE	No	No	4	NA
Corynebacterium_renale_RS_GCF_900478035_1	Corynebacterium	Corynebacterium_renale	GCF_900478035.1	FALSE	2335089	TRUE	No	No	3	NA
Corynebacterium_resistens_RS_GCF_000177535_2	Corynebacterium	Corynebacterium_resistens	GCF_000177535.2	TRUE	2601311	TRUE	Corynebacterium Diversity	No	6	NA
Corynebacterium_riegelii_RS_GCF_001263755_1	Corynebacterium	Corynebacterium_riegelii	GCF_001263755.1	TRUE	2563723	TRUE	Corynebacterium Diversity	No	3	NA
Corynebacterium_riegelii_RS_GCF_001806945_1	Corynebacterium	Corynebacterium_riegelii	GCF_001806945.1	FALSE	133507	TRUE	Corynebacterium Diversity	No	3	NA
Corynebacterium_riegelii_RS_GCF_002861325_1	Corynebacterium	Corynebacterium_riegelii	GCF_002861325.1	FALSE	269616	TRUE	Corynebacterium Diversity	No	3	NA
Corynebacterium_rouxii_RS_GCF_902702935_1	Corynebacterium	Corynebacterium_rouxii	GCF_902702935.1	TRUE	2451019	TRUE	Corynebacterium Diversity	No	5	NA
Corynebacterium_sanguinis_RS_GCF_007641235_1	Corynebacterium	Corynebacterium_sanguinis	GCF_007641235.1	TRUE	2362885	TRUE	Corynebacterium Diversity	No	4	NA
Corynebacterium_sanguinis_RS_GCF_007672625_1	Corynebacterium	Corynebacterium_sanguinis	GCF_007672625.1	FALSE	121643	TRUE	Corynebacterium Diversity	No	6	NA
Corynebacterium_sanguinis_RS_GCF_007713815_1	Corynebacterium	Corynebacterium_sanguinis	GCF_007713815.1	FALSE	208271	TRUE	Corynebacterium Diversity	No	6	NA
Corynebacterium_sanguinis_RS_GCF_007713825_1	Corynebacterium	Corynebacterium_sanguinis	GCF_007713825.1	FALSE	92615	TRUE	Corynebacterium Diversity	No	6	NA
Corynebacterium_sanguinis_RS_GCF_007713855_1	Corynebacterium	Corynebacterium_sanguinis	GCF_007713855.1	FALSE	93938	TRUE	Corynebacterium Diversity	No	6	NA
Corynebacterium_sanguinis_RS_GCF_007713875_1	Corynebacterium	Corynebacterium_sanguinis	GCF_007713875.1	FALSE	67764	TRUE	Corynebacterium Diversity	No	6	NA
Corynebacterium_sanguinis_RS_GCF_013868425_1	Corynebacterium	Corynebacterium_sanguinis	GCF_013868425.1	FALSE	21707	TRUE	Corynebacterium Diversity	No	5	NA
Corynebacterium_senegalense_RS_GCF_900411315_1	Corynebacterium	Corynebacterium_senegalense	GCF_900411315.1	FALSE	2264124	TRUE	Corynebacterium Diversity	No	6	NA
Corynebacterium_silvaticum_RS_GCF_002162115_1	Corynebacterium	Corynebacterium_silvaticum	GCF_002162115.1	TRUE	2572413	TRUE	Corynebacterium Diversity	No	5	NA
Corynebacterium_silvaticum_RS_GCF_004382105_1	Corynebacterium	Corynebacterium_silvaticum	GCF_004382105.1	FALSE	316996	TRUE	No	No	6	NA
Corynebacterium_silvaticum_RS_GCF_004382125_1	Corynebacterium	Corynebacterium_silvaticum	GCF_004382125.1	FALSE	316995	TRUE	No	No	6	NA
Corynebacterium_silvaticum_RS_GCF_004382825_2	Corynebacterium	Corynebacterium_silvaticum	GCF_004382825.2	FALSE	816661	TRUE	No	No	6	NA
Corynebacterium_silvaticum_RS_GCF_006370535_1	Corynebacterium	Corynebacterium_silvaticum	GCF_006370535.1	FALSE	328900	TRUE	No	No	6	NA
Corynebacterium_silvaticum_RS_GCF_013135445_1	Corynebacterium	Corynebacterium_silvaticum	GCF_013135445.1	FALSE	325464	TRUE	No	No	7	NA
Corynebacterium_silvaticum_RS_GCF_013135545_1	Corynebacterium	Corynebacterium_silvaticum	GCF_013135545.1	FALSE	328902	TRUE	No	No	6	NA
Corynebacterium_simulans_RS_GCF_001579275_1	Corynebacterium	Corynebacterium_simulans	GCF_001579275.1	FALSE	120055	TRUE	No	No	8	NA
Corynebacterium_simulans_RS_GCF_001586215_1	Corynebacterium	Corynebacterium_simulans	GCF_001586215.1	TRUE	2737971	TRUE	Corynebacterium Diversity	No	6	NA
Corynebacterium_simulans_RS_GCF_001586235_1	Corynebacterium	Corynebacterium_simulans	GCF_001586235.1	TRUE	2598702	TRUE	Corynebacterium Diversity	No	4	NA
Corynebacterium_simulans_RS_GCF_001807315_1	Corynebacterium	Corynebacterium_simulans	GCF_001807315.1	FALSE	166770	TRUE	Corynebacterium Diversity	No	7	NA
Corynebacterium_simulans_RS_GCF_001807365_1	Corynebacterium	Corynebacterium_simulans	GCF_001807365.1	FALSE	193757	TRUE	Corynebacterium Diversity	No	7	NA
Corynebacterium_simulans_RS_GCF_001807495_1	Corynebacterium	Corynebacterium_simulans	GCF_001807495.1	FALSE	174522	TRUE	Corynebacterium Diversity	No	6	NA
Corynebacterium_simulans_RS_GCF_001808545_1	Corynebacterium	Corynebacterium_simulans	GCF_001808545.1	FALSE	232494	TRUE	Corynebacterium Diversity	No	8	NA
Corynebacterium_simulans_RS_GCF_001810285_1	Corynebacterium	Corynebacterium_simulans	GCF_001810285.1	FALSE	212765	TRUE	Corynebacterium Diversity	No	5	NA
Corynebacterium_simulans_RS_GCF_001813815_1	Corynebacterium	Corynebacterium_simulans	GCF_001813815.1	FALSE	243187	TRUE	Corynebacterium Diversity	No	8	NA
Corynebacterium_simulans_RS_GCF_001836185_1	Corynebacterium	Corynebacterium_simulans	GCF_001836185.1	FALSE	245235	TRUE	Corynebacterium Diversity	No	7	NA
Corynebacterium_simulans_RS_GCF_002351405_1	Corynebacterium	Corynebacterium_simulans	GCF_002351405.1	FALSE	238226	TRUE	Corynebacterium Diversity	No	7	NA
Corynebacterium_singulare_RS_GCF_000833575_1	Corynebacterium	Corynebacterium_singulare	GCF_000833575.1	TRUE	2830519	TRUE	Corynebacterium Diversity	No	7	NA
Corynebacterium_singulare_RS_GCF_001807225_1	Corynebacterium	Corynebacterium_singulare	GCF_001807225.1	FALSE	111645	TRUE	Corynebacterium Diversity	No	6	NA
Corynebacterium_singulare_RS_GCF_007666555_1	Corynebacterium	Corynebacterium_singulare	GCF_007666555.1	FALSE	130393	TRUE	Corynebacterium Diversity	No	7	NA
Corynebacterium_sp000478175_RS_GCF_000478015_1	Corynebacterium	Corynebacterium_sp000478175	GCF_000478015.1	FALSE	863727	TRUE	Corynebacterium Diversity	No	5	NA
Corynebacterium_sp000478175_RS_GCF_000478075_1	Corynebacterium	Corynebacterium_sp000478175	GCF_000478075.1	FALSE	536911	TRUE	No	No	5	NA
Corynebacterium_sp000478175_RS_GCF_000478175_1	Corynebacterium	Corynebacterium_sp000478175	GCF_000478175.1	FALSE	481387	TRUE	No	No	5	NA
Corynebacterium_sp001764565_RS_GCF_001764565_1	Corynebacterium	Corynebacterium_sp001764565	GCF_001764565.1	FALSE	66477	TRUE	Corynebacterium Diversity	No	2	NA
Corynebacterium_sp001764565_RS_GCF_903645305_1	Corynebacterium	Corynebacterium_sp001764565	GCF_903645305.1	FALSE	625057	TRUE	Corynebacterium Diversity	No	2	NA
Corynebacterium_sp001767255_RS_GCF_001767255_1	Corynebacterium	Corynebacterium_sp001767255	GCF_001767255.1	TRUE	2365449	TRUE	Corynebacterium Diversity	No	3	NA
Corynebacterium_sp001767255_RS_GCF_001807505_1	Corynebacterium	Corynebacterium_sp001767255	GCF_001807505.1	FALSE	171078	TRUE	Corynebacterium Diversity	No	4	NA
Corynebacterium_sp001767255_RS_GCF_001875735_1	Corynebacterium	Corynebacterium_sp001767255	GCF_001875735.1	FALSE	300986	TRUE	Corynebacterium Diversity	No	4	NA
Corynebacterium_sp001767255_RS_GCF_900099485_1	Corynebacterium	Corynebacterium_sp001767255	GCF_900099485.1	FALSE	420533	TRUE	Corynebacterium Diversity	No	4	NA
Corynebacterium_sp001806875_RS_GCF_001806875_1	Corynebacterium	Corynebacterium_sp001806875	GCF_001806875.1	FALSE	61526	TRUE	Corynebacterium Diversity	No	4	NA
Corynebacterium_sp001807205_RS_GCF_001807205_1	Corynebacterium	Corynebacterium_sp001807205	GCF_001807205.1	FALSE	123183	TRUE	Corynebacterium Diversity	No	4	NA
Corynebacterium_sp001807205_RS_GCF_001811145_1	Corynebacterium	Corynebacterium_sp001807205	GCF_001811145.1	FALSE	139156	TRUE	Corynebacterium Diversity	No	6	NA
Corynebacterium_sp001807205_RS_GCF_001813175_1	Corynebacterium	Corynebacterium_sp001807205	GCF_001813175.1	FALSE	128620	TRUE	Corynebacterium Diversity	No	6	NA
Corynebacterium_sp001807205_RS_GCF_001813925_1	Corynebacterium	Corynebacterium_sp001807205	GCF_001813925.1	FALSE	189627	TRUE	Corynebacterium Diversity	No	5	NA
Corynebacterium_sp001807205_RS_GCF_001814945_1	Corynebacterium	Corynebacterium_sp001807205	GCF_001814945.1	FALSE	204762	TRUE	Corynebacterium Diversity	No	5	NA
Corynebacterium_sp001807205_RS_GCF_007786375_1	Corynebacterium	Corynebacterium_sp001807205	GCF_007786375.1	FALSE	53318	TRUE	Corynebacterium Diversity	No	4	NA
Corynebacterium_sp001807265_RS_GCF_001807265_1	Corynebacterium	Corynebacterium_sp001807265	GCF_001807265.1	FALSE	113364	TRUE	Corynebacterium Diversity	No	4	NA
Corynebacterium_sp001807265_RS_GCF_001838175_1	Corynebacterium	Corynebacterium_sp001807265	GCF_001838175.1	FALSE	135404	TRUE	Corynebacterium Diversity	No	3	NA
Corynebacterium_sp001807485_RS_GCF_000738355_1	Corynebacterium	Corynebacterium_sp001807485	GCF_000738355.1	FALSE	134948	TRUE	Corynebacterium Diversity	No	5	NA
Corynebacterium_sp001807485_RS_GCF_001059385_1	Corynebacterium	Corynebacterium_sp001807485	GCF_001059385.1	FALSE	140894	TRUE	Corynebacterium Diversity	No	5	NA
Corynebacterium_sp001807485_RS_GCF_001807485_1	Corynebacterium	Corynebacterium_sp001807485	GCF_001807485.1	FALSE	153574	TRUE	Corynebacterium Diversity	No	4	NA
Corynebacterium_sp001812805_RS_GCF_001812805_1	Corynebacterium	Corynebacterium_sp001812805	GCF_001812805.1	FALSE	114796	TRUE	Corynebacterium Diversity	No	8	NA
Corynebacterium_sp001815935_RS_GCF_001815935_1	Corynebacterium	Corynebacterium_sp001815935	GCF_001815935.1	FALSE	72860	TRUE	Corynebacterium Diversity	No	4	NA
Corynebacterium_sp001815985_RS_GCF_001815965_1	Corynebacterium	Corynebacterium_sp001815985	GCF_001815965.1	FALSE	100392	TRUE	Corynebacterium Diversity	No	5	NA
Corynebacterium_sp001815985_RS_GCF_001815985_1	Corynebacterium	Corynebacterium_sp001815985	GCF_001815985.1	FALSE	109985	TRUE	Corynebacterium Diversity	No	4	NA
Corynebacterium_sp001815985_RS_GCF_008180085_1	Corynebacterium	Corynebacterium_sp001815985	GCF_008180085.1	FALSE	1971299	TRUE	Corynebacterium Diversity	No	3	NA
Corynebacterium_sp001831515_RS_GCF_001814825_1	Corynebacterium	Corynebacterium_sp001831515	GCF_001814825.1	FALSE	155618	TRUE	Corynebacterium Diversity	No	4	NA
Corynebacterium_sp001831515_RS_GCF_001831515_1	Corynebacterium	Corynebacterium_sp001831515	GCF_001831515.1	FALSE	216948	TRUE	Corynebacterium Diversity	No	5	NA
Corynebacterium_sp001836165_RS_GCF_001808885_1	Corynebacterium	Corynebacterium_sp001836165	GCF_001808885.1	FALSE	293426	TRUE	Corynebacterium Diversity	No	5	NA
Corynebacterium_sp001836165_RS_GCF_001814605_1	Corynebacterium	Corynebacterium_sp001836165	GCF_001814605.1	FALSE	165800	TRUE	Corynebacterium Diversity	No	5	NA
Corynebacterium_sp001836165_RS_GCF_001836165_1	Corynebacterium	Corynebacterium_sp001836165	GCF_001836165.1	FALSE	129580	TRUE	Corynebacterium Diversity	No	5	NA
Corynebacterium_sp001875665_RS_GCF_001875665_1	Corynebacterium	Corynebacterium_sp001875665	GCF_001875665.1	FALSE	89093	TRUE	Corynebacterium Diversity	No	3	NA
Corynebacterium_sp001875725_RS_GCF_001875725_1	Corynebacterium	Corynebacterium_sp001875725	GCF_001875725.1	FALSE	227563	TRUE	Corynebacterium Diversity	No	3	NA
Corynebacterium_sp001942345_RS_GCF_001942345_1	Corynebacterium	Corynebacterium_sp001942345	GCF_001942345.1	FALSE	251665	TRUE	Corynebacterium Diversity	No	6	NA
Corynebacterium_sp002339505_GB_GCA_002339505_1	Corynebacterium	Corynebacterium_sp002339505	GCA_002339505.1	FALSE	229937	TRUE	Corynebacterium Diversity	No	5	NA
Corynebacterium_sp002363255_GB_GCA_002363255_1	Corynebacterium	Corynebacterium_sp002363255	GCA_002363255.1	FALSE	225471	TRUE	Corynebacterium Diversity	No	5	NA
Corynebacterium_sp002363255_RS_GCF_007673095_1	Corynebacterium	Corynebacterium_sp002363255	GCF_007673095.1	FALSE	208495	TRUE	Corynebacterium Diversity	No	7	NA
Corynebacterium_sp002967075_RS_GCF_002967075_1	Corynebacterium	Corynebacterium_sp002967075	GCF_002967075.1	FALSE	368986	TRUE	Corynebacterium Diversity	No	7	NA
Corynebacterium_sp002994655_RS_GCF_002994655_1	Corynebacterium	Corynebacterium_sp002994655	GCF_002994655.1	FALSE	99726	TRUE	Corynebacterium Diversity	No	7	NA
Corynebacterium_sp003065405_RS_GCF_003065405_1	Corynebacterium	Corynebacterium_sp003065405	GCF_003065405.1	TRUE	2511302	TRUE	Corynebacterium Diversity	No	5	NA
Corynebacterium_sp003065405_RS_GCF_003113335_1	Corynebacterium	Corynebacterium_sp003065405	GCF_003113335.1	FALSE	131087	TRUE	No	No	7	NA
Corynebacterium_sp003070865_RS_GCF_003070865_1	Corynebacterium	Corynebacterium_sp003070865	GCF_003070865.1	TRUE	2357924	TRUE	Corynebacterium Diversity	No	6	NA
Corynebacterium_sp003070865_RS_GCF_003113375_1	Corynebacterium	Corynebacterium_sp003070865	GCF_003113375.1	FALSE	210491	TRUE	No	No	8	NA
Corynebacterium_sp003716585_RS_GCF_003716585_1	Corynebacterium	Corynebacterium_sp003716585	GCF_003716585.1	FALSE	470214	TRUE	Corynebacterium Diversity	No	5	NA
Corynebacterium_sp003955685_RS_GCF_003955685_1	Corynebacterium	Corynebacterium_sp003955685	GCF_003955685.1	FALSE	186500	TRUE	Corynebacterium Diversity	No	5	NA
Corynebacterium_sp007904105_RS_GCF_007489295_1	Corynebacterium	Corynebacterium_sp007904105	GCF_007489295.1	FALSE	665516	TRUE	No	No	4	NA
Corynebacterium_sp007904105_RS_GCF_007904105_1	Corynebacterium	Corynebacterium_sp007904105	GCF_007904105.1	TRUE	2236339	TRUE	Corynebacterium Diversity	No	2	NA
Corynebacterium_sp008930665_RS_GCF_008930665_1	Corynebacterium	Corynebacterium_sp008930665	GCF_008930665.1	FALSE	437349	TRUE	Corynebacterium Diversity	No	6	NA
Corynebacterium_sp008930665_RS_GCF_008930725_1	Corynebacterium	Corynebacterium_sp008930665	GCF_008930725.1	FALSE	252028	TRUE	No	No	5	NA
Corynebacterium_sp008930665_RS_GCF_008930745_1	Corynebacterium	Corynebacterium_sp008930665	GCF_008930745.1	FALSE	241719	TRUE	No	No	5	NA
Corynebacterium_sp008930665_RS_GCF_008930775_1	Corynebacterium	Corynebacterium_sp008930665	GCF_008930775.1	FALSE	240843	TRUE	No	No	5	NA
Corynebacterium_sp008930665_RS_GCF_008930785_1	Corynebacterium	Corynebacterium_sp008930665	GCF_008930785.1	FALSE	280374	TRUE	No	No	5	NA
Corynebacterium_sp008930665_RS_GCF_008930825_1	Corynebacterium	Corynebacterium_sp008930665	GCF_008930825.1	FALSE	241730	TRUE	No	No	5	NA
Corynebacterium_sp008930665_RS_GCF_008930845_1	Corynebacterium	Corynebacterium_sp008930665	GCF_008930845.1	FALSE	174460	TRUE	No	No	5	NA
Corynebacterium_sp008930665_RS_GCF_008930855_1	Corynebacterium	Corynebacterium_sp008930665	GCF_008930855.1	FALSE	199773	TRUE	No	No	5	NA
Corynebacterium_sp008930665_RS_GCF_008930875_1	Corynebacterium	Corynebacterium_sp008930665	GCF_008930875.1	FALSE	254507	TRUE	No	No	6	NA
Corynebacterium_sp008930665_RS_GCF_008930885_1	Corynebacterium	Corynebacterium_sp008930665	GCF_008930885.1	FALSE	294621	TRUE	Corynebacterium Diversity	No	5	NA
Corynebacterium_sp008930665_RS_GCF_008930925_1	Corynebacterium	Corynebacterium_sp008930665	GCF_008930925.1	FALSE	289014	TRUE	No	No	6	NA
Corynebacterium_sp008930665_RS_GCF_008930935_1	Corynebacterium	Corynebacterium_sp008930665	GCF_008930935.1	FALSE	135658	TRUE	Corynebacterium Diversity	No	6	NA
Corynebacterium_sp008930665_RS_GCF_008930965_1	Corynebacterium	Corynebacterium_sp008930665	GCF_008930965.1	FALSE	241723	TRUE	No	No	5	NA
Corynebacterium_sp008930665_RS_GCF_008930975_1	Corynebacterium	Corynebacterium_sp008930665	GCF_008930975.1	FALSE	217541	TRUE	No	No	5	NA
Corynebacterium_sp008930665_RS_GCF_008930985_1	Corynebacterium	Corynebacterium_sp008930665	GCF_008930985.1	FALSE	215111	TRUE	No	No	6	NA
Corynebacterium_sp008930665_RS_GCF_008931025_1	Corynebacterium	Corynebacterium_sp008930665	GCF_008931025.1	FALSE	241725	TRUE	No	No	5	NA
Corynebacterium_sp009026825_RS_GCF_009026825_1	Corynebacterium	Corynebacterium_sp009026825	GCF_009026825.1	TRUE	2351892	TRUE	Corynebacterium Diversity	No	6	NA
Corynebacterium_sp009734385_RS_GCF_009734385_1	Corynebacterium	Corynebacterium_sp009734385	GCF_009734385.1	TRUE	2510218	TRUE	Corynebacterium Diversity	No	5	NA
Corynebacterium_sp009734405_RS_GCF_009734405_1	Corynebacterium	Corynebacterium_sp009734405	GCF_009734405.1	TRUE	2803752	TRUE	Corynebacterium Diversity	No	3	NA
Corynebacterium_sp009734425_RS_GCF_009734425_1	Corynebacterium	Corynebacterium_sp009734425	GCF_009734425.1	TRUE	3109186	TRUE	Corynebacterium Diversity	No	6	NA
Corynebacterium_sp011038645_RS_GCF_011038635_1	Corynebacterium	Corynebacterium_sp011038645	GCF_011038635.1	FALSE	290774	TRUE	Corynebacterium Diversity	No	5	NA
Corynebacterium_sp011038645_RS_GCF_011038645_1	Corynebacterium	Corynebacterium_sp011038645	GCF_011038645.1	FALSE	275649	TRUE	Corynebacterium Diversity	No	5	NA
Corynebacterium_sp011038735_RS_GCF_011038655_1	Corynebacterium	Corynebacterium_sp011038735	GCF_011038655.1	FALSE	92626	TRUE	Corynebacterium Diversity	No	3	NA
Corynebacterium_sp011038735_RS_GCF_011038735_1	Corynebacterium	Corynebacterium_sp011038735	GCF_011038735.1	FALSE	261794	TRUE	Corynebacterium Diversity	No	2	NA
Corynebacterium_sp012837295_GB_GCA_012837295_1	Corynebacterium	Corynebacterium_sp012837295	GCA_012837295.1	FALSE	9643	TRUE	No	No	5	NA
Corynebacterium_sp012838715_GB_GCA_012838715_1	Corynebacterium	Corynebacterium_sp012838715	GCA_012838715.1	FALSE	6396	TRUE	No	No	4	NA
Corynebacterium_sp012838985_GB_GCA_012838985_1	Corynebacterium	Corynebacterium_sp012838985	GCA_012838985.1	FALSE	16760	TRUE	Corynebacterium Diversity (Dropped because of high-ambiguity for ribosomal protein coverage)	No	5	NA
Corynebacterium_sp013978595_RS_GCF_013978595_1	Corynebacterium	Corynebacterium_sp013978595	GCF_013978595.1	FALSE	1999713	TRUE	Corynebacterium Diversity	No	4	NA
Corynebacterium_sp014117265_RS_GCF_014117265_1	Corynebacterium	Corynebacterium_sp014117265	GCF_014117265.1	TRUE	2680694	TRUE	Corynebacterium Diversity	No	5	NA
Corynebacterium_sp014217255_RS_GCF_014217255_1	Corynebacterium	Corynebacterium_sp014217255	GCF_014217255.1	TRUE	2348705	TRUE	Corynebacterium Diversity	No	3	NA
Corynebacterium_sp014262665_RS_GCF_014235805_1	Corynebacterium	Corynebacterium_sp014262665	GCF_014235805.1	FALSE	1370273	TRUE	No	No	5	NA
Corynebacterium_sp014262665_RS_GCF_014262665_1	Corynebacterium	Corynebacterium_sp014262665	GCF_014262665.1	TRUE	2208656	TRUE	Corynebacterium Diversity	No	3	NA
Corynebacterium_sp014267345_RS_GCF_009362465_1	Corynebacterium	Corynebacterium_sp014267345	GCF_009362465.1	FALSE	257489	TRUE	Corynebacterium Diversity	No	2	NA
Corynebacterium_sp014267345_RS_GCF_014267345_1	Corynebacterium	Corynebacterium_sp014267345	GCF_014267345.1	FALSE	257489	TRUE	No	No	2	NA
Corynebacterium_sp014490555_RS_GCF_013051085_1	Corynebacterium	Corynebacterium_sp014490555	GCF_013051085.1	FALSE	360088	TRUE	No	No	6	NA
Corynebacterium_sp014490555_RS_GCF_014267325_1	Corynebacterium	Corynebacterium_sp014490555	GCF_014267325.1	FALSE	252731	TRUE	No	No	6	NA
Corynebacterium_sp014490555_RS_GCF_014490555_1	Corynebacterium	Corynebacterium_sp014490555	GCF_014490555.1	TRUE	2338496	TRUE	Corynebacterium Diversity	No	4	NA
Corynebacterium_sp014490575_RS_GCF_008830455_1	Corynebacterium	Corynebacterium_sp014490575	GCF_008830455.1	FALSE	1186458	TRUE	No	No	6	NA
Corynebacterium_sp014490575_RS_GCF_008830655_1	Corynebacterium	Corynebacterium_sp014490575	GCF_008830655.1	FALSE	1260542	TRUE	No	No	6	NA
Corynebacterium_sp014490575_RS_GCF_008830685_1	Corynebacterium	Corynebacterium_sp014490575	GCF_008830685.1	FALSE	1270689	TRUE	No	No	6	NA
Corynebacterium_sp014490575_RS_GCF_009016485_1	Corynebacterium	Corynebacterium_sp014490575	GCF_009016485.1	FALSE	1186458	TRUE	No	No	6	NA
Corynebacterium_sp014490575_RS_GCF_009016505_1	Corynebacterium	Corynebacterium_sp014490575	GCF_009016505.1	FALSE	1238602	TRUE	Corynebacterium Diversity	No	5	NA
Corynebacterium_sp014490575_RS_GCF_009016555_1	Corynebacterium	Corynebacterium_sp014490575	GCF_009016555.1	FALSE	1385881	TRUE	No	No	6	NA
Corynebacterium_sp014490575_RS_GCF_014490575_1	Corynebacterium	Corynebacterium_sp014490575	GCF_014490575.1	TRUE	2206897	TRUE	Corynebacterium Diversity	No	5	NA
Corynebacterium_sp014490595_GB_GCA_014490595_1	Corynebacterium	Corynebacterium_sp014490595	GCA_014490595.1	TRUE	1997846	TRUE	Corynebacterium Diversity	No	1	NA
Corynebacterium_sp014490595_RS_GCF_013601005_1	Corynebacterium	Corynebacterium_sp014490595	GCF_013601005.1	FALSE	206829	TRUE	No	No	5	NA
Corynebacterium_sp014490595_RS_GCF_013601105_1	Corynebacterium	Corynebacterium_sp014490595	GCF_013601105.1	FALSE	189746	TRUE	Corynebacterium Diversity	No	5	NA
Corynebacterium_sp014522205_RS_GCF_014522205_1	Corynebacterium	Corynebacterium_sp014522205	GCF_014522205.1	TRUE	2617997	TRUE	Corynebacterium Diversity	No	4	NA
Corynebacterium_sp900539985_GB_GCA_900539985_1	Corynebacterium	Corynebacterium_sp900539985	GCA_900539985.1	FALSE	26855	TRUE	No	Corynebacterium tuberculostearicum Clade Comprehensive	5	3
Corynebacterium_sp900539985_GB_GCA_900766345_1	Corynebacterium	Corynebacterium_sp900539985	GCA_900766345.1	FALSE	101744	TRUE	Corynebacterium Diversity	Corynebacterium tuberculostearicum Clade Comprehensive	3	1
Corynebacterium_sp900618065_GB_GCA_900618065_1	Corynebacterium	Corynebacterium_sp900618065	GCA_900618065.1	FALSE	2424528	TRUE	Corynebacterium Diversity	No	8	NA
Corynebacterium_sp902373425_GB_GCA_902373425_1	Corynebacterium	Corynebacterium_sp902373425	GCA_902373425.1	FALSE	9865	TRUE	No	No	4	NA
Corynebacterium_sp902782855_GB_GCA_902782855_1	Corynebacterium	Corynebacterium_sp902782855	GCA_902782855.1	FALSE	11434	TRUE	Corynebacterium Diversity	No	6	NA
Corynebacterium_sphenisci_RS_GCF_001941505_1	Corynebacterium	Corynebacterium_sphenisci	GCF_001941505.1	TRUE	2594799	TRUE	Corynebacterium Diversity	No	6	NA
Corynebacterium_spheniscorum_RS_GCF_008693095_1	Corynebacterium	Corynebacterium_spheniscorum	GCF_008693095.1	FALSE	123919	TRUE	No	No	3	NA
Corynebacterium_spheniscorum_RS_GCF_900113445_1	Corynebacterium	Corynebacterium_spheniscorum	GCF_900113445.1	FALSE	184370	TRUE	Corynebacterium Diversity	No	3	NA
Corynebacterium_sputi_RS_GCF_000427865_1	Corynebacterium	Corynebacterium_sputi	GCF_000427865.1	FALSE	159059	TRUE	Corynebacterium Diversity	No	7	NA
Corynebacterium_stationis_GB_GCA_003535845_1	Corynebacterium	Corynebacterium_stationis	GCA_003535845.1	FALSE	81389	TRUE	Corynebacterium Diversity (Dropped because of high-ambiguity for ribosomal protein coverage)	No	3	NA
Corynebacterium_stationis_GB_GCA_012838005_1	Corynebacterium	Corynebacterium_stationis	GCA_012838005.1	FALSE	10056	TRUE	Corynebacterium Diversity	No	3	NA
Corynebacterium_stationis_GB_GCA_013393575_1	Corynebacterium	Corynebacterium_stationis	GCA_013393575.1	FALSE	23613	TRUE	Corynebacterium Diversity	No	5	NA
Corynebacterium_stationis_RS_GCF_001561975_1	Corynebacterium	Corynebacterium_stationis	GCF_001561975.1	FALSE	2853666	TRUE	No	No	5	NA
Corynebacterium_stationis_RS_GCF_001643075_1	Corynebacterium	Corynebacterium_stationis	GCF_001643075.1	FALSE	243915	TRUE	Corynebacterium Diversity	No	5	NA
Corynebacterium_stationis_RS_GCF_001941345_1	Corynebacterium	Corynebacterium_stationis	GCF_001941345.1	TRUE	2808767	TRUE	Corynebacterium Diversity	No	3	NA
Corynebacterium_stationis_RS_GCF_002024345_1	Corynebacterium	Corynebacterium_stationis	GCF_002024345.1	TRUE	2871159	TRUE	Corynebacterium Diversity	No	3	NA
Corynebacterium_stationis_RS_GCF_002214685_1	Corynebacterium	Corynebacterium_stationis	GCF_002214685.1	FALSE	2847184	TRUE	No	No	5	NA
Corynebacterium_stationis_RS_GCF_012843865_1	Corynebacterium	Corynebacterium_stationis	GCF_012843865.1	FALSE	236480	TRUE	Corynebacterium Diversity	No	4	NA
Corynebacterium_striatum_GB_GCA_001261935_1	Corynebacterium	Corynebacterium_striatum	GCA_001261935.1	FALSE	1987828	TRUE	No	No	3	NA
Corynebacterium_striatum_RS_GCF_000159135_1	Corynebacterium	Corynebacterium_striatum	GCF_000159135.1	FALSE	357794	TRUE	No	No	7	NA
Corynebacterium_striatum_RS_GCF_000988225_1	Corynebacterium	Corynebacterium_striatum	GCF_000988225.1	FALSE	325912	TRUE	No	No	6	NA
Corynebacterium_striatum_RS_GCF_001053405_1	Corynebacterium	Corynebacterium_striatum	GCF_001053405.1	FALSE	107907	TRUE	No	No	7	NA
Corynebacterium_striatum_RS_GCF_001053435_1	Corynebacterium	Corynebacterium_striatum	GCF_001053435.1	FALSE	88569	TRUE	No	No	7	NA
Corynebacterium_striatum_RS_GCF_001055405_1	Corynebacterium	Corynebacterium_striatum	GCF_001055405.1	FALSE	50969	TRUE	No	No	7	NA
Corynebacterium_striatum_RS_GCF_001058455_1	Corynebacterium	Corynebacterium_striatum	GCF_001058455.1	FALSE	80345	TRUE	No	No	7	NA
Corynebacterium_striatum_RS_GCF_001059665_1	Corynebacterium	Corynebacterium_striatum	GCF_001059665.1	FALSE	83637	TRUE	No	No	8	NA
Corynebacterium_striatum_RS_GCF_001059955_1	Corynebacterium	Corynebacterium_striatum	GCF_001059955.1	FALSE	83631	TRUE	No	No	8	NA
Corynebacterium_striatum_RS_GCF_001076975_1	Corynebacterium	Corynebacterium_striatum	GCF_001076975.1	FALSE	124638	TRUE	No	No	7	NA
Corynebacterium_striatum_RS_GCF_001807215_1	Corynebacterium	Corynebacterium_striatum	GCF_001807215.1	FALSE	85493	TRUE	No	No	7	NA
Corynebacterium_striatum_RS_GCF_001807295_1	Corynebacterium	Corynebacterium_striatum	GCF_001807295.1	FALSE	130971	TRUE	Corynebacterium Diversity	No	6	NA
Corynebacterium_striatum_RS_GCF_002156805_1	Corynebacterium	Corynebacterium_striatum	GCF_002156805.1	TRUE	2758551	TRUE	Corynebacterium Diversity	No	5	NA
Corynebacterium_striatum_RS_GCF_002775055_1	Corynebacterium	Corynebacterium_striatum	GCF_002775055.1	FALSE	176095	TRUE	No	No	7	NA
Corynebacterium_striatum_RS_GCF_002775095_1	Corynebacterium	Corynebacterium_striatum	GCF_002775095.1	FALSE	102040	TRUE	No	No	6	NA
Corynebacterium_striatum_RS_GCF_002775105_1	Corynebacterium	Corynebacterium_striatum	GCF_002775105.1	FALSE	165448	TRUE	No	No	6	NA
Corynebacterium_striatum_RS_GCF_002803965_1	Corynebacterium	Corynebacterium_striatum	GCF_002803965.1	FALSE	2993983	TRUE	No	No	7	NA
Corynebacterium_striatum_RS_GCF_002804085_1	Corynebacterium	Corynebacterium_striatum	GCF_002804085.1	TRUE	3031488	TRUE	Corynebacterium Diversity	No	7	NA
Corynebacterium_striatum_RS_GCF_002865925_1	Corynebacterium	Corynebacterium_striatum	GCF_002865925.1	FALSE	172887	TRUE	No	No	6	NA
Corynebacterium_striatum_RS_GCF_003202245_1	Corynebacterium	Corynebacterium_striatum	GCF_003202245.1	FALSE	150421	TRUE	Corynebacterium Diversity	No	7	NA
Corynebacterium_striatum_RS_GCF_003202295_1	Corynebacterium	Corynebacterium_striatum	GCF_003202295.1	FALSE	192774	TRUE	No	No	6	NA
Corynebacterium_striatum_RS_GCF_003202335_1	Corynebacterium	Corynebacterium_striatum	GCF_003202335.1	FALSE	142041	TRUE	No	No	8	NA
Corynebacterium_striatum_RS_GCF_003202355_1	Corynebacterium	Corynebacterium_striatum	GCF_003202355.1	FALSE	218228	TRUE	No	No	7	NA
Corynebacterium_striatum_RS_GCF_003202375_1	Corynebacterium	Corynebacterium_striatum	GCF_003202375.1	FALSE	182859	TRUE	No	No	7	NA
Corynebacterium_striatum_RS_GCF_004138065_1	Corynebacterium	Corynebacterium_striatum	GCF_004138065.1	FALSE	128319	TRUE	No	No	6	NA
Corynebacterium_striatum_RS_GCF_006538485_1	Corynebacterium	Corynebacterium_striatum	GCF_006538485.1	FALSE	1157921	TRUE	No	No	7	NA
Corynebacterium_striatum_RS_GCF_008042215_1	Corynebacterium	Corynebacterium_striatum	GCF_008042215.1	FALSE	321258	TRUE	Corynebacterium Diversity	No	7	NA
Corynebacterium_striatum_RS_GCF_008373895_1	Corynebacterium	Corynebacterium_striatum	GCF_008373895.1	FALSE	133736	TRUE	No	No	6	NA
Corynebacterium_striatum_RS_GCF_011682935_1	Corynebacterium	Corynebacterium_striatum	GCF_011682935.1	FALSE	133578	TRUE	No	No	7	NA
Corynebacterium_striatum_RS_GCF_011682945_1	Corynebacterium	Corynebacterium_striatum	GCF_011682945.1	FALSE	133578	TRUE	No	No	7	NA
Corynebacterium_striatum_RS_GCF_011682965_1	Corynebacterium	Corynebacterium_striatum	GCF_011682965.1	FALSE	88345	TRUE	No	No	7	NA
Corynebacterium_striatum_RS_GCF_011682985_1	Corynebacterium	Corynebacterium_striatum	GCF_011682985.1	FALSE	97734	TRUE	Corynebacterium Diversity	No	7	NA
Corynebacterium_striatum_RS_GCF_014610855_1	Corynebacterium	Corynebacterium_striatum	GCF_014610855.1	FALSE	1478048	TRUE	Corynebacterium Diversity	No	6	NA
Corynebacterium_striatum_RS_GCF_014610885_1	Corynebacterium	Corynebacterium_striatum	GCF_014610885.1	FALSE	368593	TRUE	Corynebacterium Diversity	No	7	NA
Corynebacterium_striatum_RS_GCF_900447625_1	Corynebacterium	Corynebacterium_striatum	GCF_900447625.1	FALSE	2767951	TRUE	No	No	6	NA
Corynebacterium_striatum_RS_GCF_900447675_1	Corynebacterium	Corynebacterium_striatum	GCF_900447675.1	FALSE	2904561	TRUE	Corynebacterium Diversity	No	7	NA
Corynebacterium_striatum_RS_GCF_900683645_1	Corynebacterium	Corynebacterium_striatum	GCF_900683645.1	FALSE	550620	TRUE	No	No	7	NA
Corynebacterium_suranareeae_RS_GCF_002355155_1	Corynebacterium	Corynebacterium_suranareeae	GCF_002355155.1	TRUE	3537507	TRUE	Corynebacterium Diversity	No	5	NA
Corynebacterium_tapiri_RS_GCF_006334925_1	Corynebacterium	Corynebacterium_tapiri	GCF_006334925.1	FALSE	178663	TRUE	Corynebacterium Diversity	No	5	NA
Corynebacterium_terpenotabidum_RS_GCF_000418365_1	Corynebacterium	Corynebacterium_terpenotabidum	GCF_000418365.1	TRUE	2751233	TRUE	Corynebacterium Diversity	No	5	NA
Corynebacterium_testudinoris_RS_GCF_001021045_1	Corynebacterium	Corynebacterium_testudinoris	GCF_001021045.1	TRUE	2721226	TRUE	Corynebacterium Diversity	No	3	NA
Corynebacterium_timonense_RS_GCF_000312345_1	Corynebacterium	Corynebacterium_timonense	GCF_000312345.1	FALSE	305362	TRUE	No	No	10	NA
Corynebacterium_timonense_RS_GCF_900105305_1	Corynebacterium	Corynebacterium_timonense	GCF_900105305.1	TRUE	2633185	TRUE	Corynebacterium Diversity	No	8	NA
Corynebacterium_tuberculostearicum_C_GB_GCA_016599755_1	Corynebacterium	Corynebacterium_tuberculostearicum_C	GCA_016599755.1	FALSE	145054	FALSE	No	No	NA	0
Corynebacterium_tuberculostearicum_C_RS_GCF_000175635_1	Corynebacterium	Corynebacterium_tuberculostearicum_C	GCF_000175635.1	FALSE	139979	TRUE	Corynebacterium Diversity	Corynebacterium tuberculostearicum Clade Comprehensive	5	4
Corynebacterium_tuberculostearicum_GB_GCA_016728365_1	Corynebacterium	Corynebacterium_tuberculostearicum	GCA_016728365.1	TRUE	2451854	FALSE	No	Corynebacterium tuberculostearicum Clade Comprehensive	NA	4
Corynebacterium_tuberculostearicum_GB_GCA_913054145_1	Corynebacterium	Corynebacterium_tuberculostearicum	GCA_913054145.1	FALSE	6466	FALSE	No	Corynebacterium tuberculostearicum Clade Comprehensive	NA	2
Corynebacterium_tuberculostearicum_RS_GCF_000156615_2	Corynebacterium	Corynebacterium_tuberculostearicum	GCF_000156615.2	FALSE	442142	TRUE	Corynebacterium Diversity	Corynebacterium tuberculostearicum Clade Comprehensive	5	3
Corynebacterium_tuberculostearicum_RS_GCF_013408445_1	Corynebacterium	Corynebacterium_tuberculostearicum	GCF_013408445.1	FALSE	2453172	TRUE	Corynebacterium Diversity	Corynebacterium tuberculostearicum Clade Comprehensive	6	4
Corynebacterium_tuscaniense_RS_GCF_000759055_1	Corynebacterium	Corynebacterium_tuscaniense	GCF_000759055.1	FALSE	63947	TRUE	Corynebacterium Diversity	No	3	NA
Corynebacterium_tuscaniense_RS_GCF_002884935_1	Corynebacterium	Corynebacterium_tuscaniense	GCF_002884935.1	FALSE	158821	TRUE	Corynebacterium Diversity	No	4	NA
Corynebacterium_tuscaniense_RS_GCF_008693065_1	Corynebacterium	Corynebacterium_tuscaniense	GCF_008693065.1	FALSE	30024	TRUE	Corynebacterium Diversity	No	4	NA
Corynebacterium_ulcerans_RS_GCF_000215645_1	Corynebacterium	Corynebacterium_ulcerans	GCF_000215645.1	TRUE	2502095	TRUE	Corynebacterium Diversity	No	6	NA
Corynebacterium_ulcerans_RS_GCF_000215665_1	Corynebacterium	Corynebacterium_ulcerans	GCF_000215665.1	TRUE	2606374	TRUE	Corynebacterium Diversity	No	6	NA
Corynebacterium_ulcerans_RS_GCF_000306825_1	Corynebacterium	Corynebacterium_ulcerans	GCF_000306825.1	FALSE	2579188	TRUE	No	No	7	NA
Corynebacterium_ulcerans_RS_GCF_000498915_1	Corynebacterium	Corynebacterium_ulcerans	GCF_000498915.1	FALSE	432391	TRUE	No	No	7	NA
Corynebacterium_ulcerans_RS_GCF_000499805_2	Corynebacterium	Corynebacterium_ulcerans	GCF_000499805.2	FALSE	2542597	TRUE	No	No	7	NA
Corynebacterium_ulcerans_RS_GCF_000767415_1	Corynebacterium	Corynebacterium_ulcerans	GCF_000767415.1	TRUE	2484335	TRUE	Corynebacterium Diversity	No	6	NA
Corynebacterium_ulcerans_RS_GCF_000767645_1	Corynebacterium	Corynebacterium_ulcerans	GCF_000767645.1	FALSE	2503722	TRUE	No	No	7	NA
Corynebacterium_ulcerans_RS_GCF_000767685_1	Corynebacterium	Corynebacterium_ulcerans	GCF_000767685.1	FALSE	2442826	TRUE	No	No	7	NA
Corynebacterium_ulcerans_RS_GCF_000769635_1	Corynebacterium	Corynebacterium_ulcerans	GCF_000769635.1	FALSE	2466435	TRUE	No	No	7	NA
Corynebacterium_ulcerans_RS_GCF_000968945_1	Corynebacterium	Corynebacterium_ulcerans	GCF_000968945.1	TRUE	2434569	TRUE	Corynebacterium Diversity	No	6	NA
Corynebacterium_ulcerans_RS_GCF_000988285_1	Corynebacterium	Corynebacterium_ulcerans	GCF_000988285.1	FALSE	543718	TRUE	Corynebacterium Diversity	No	7	NA
Corynebacterium_ulcerans_RS_GCF_000988295_1	Corynebacterium	Corynebacterium_ulcerans	GCF_000988295.1	FALSE	276589	TRUE	No	No	7	NA
Corynebacterium_ulcerans_RS_GCF_001281445_1	Corynebacterium	Corynebacterium_ulcerans	GCF_001281445.1	FALSE	2483321	TRUE	No	No	7	NA
Corynebacterium_ulcerans_RS_GCF_001298275_1	Corynebacterium	Corynebacterium_ulcerans	GCF_001298275.1	FALSE	173175	TRUE	No	No	7	NA
Corynebacterium_ulcerans_RS_GCF_001298285_2	Corynebacterium	Corynebacterium_ulcerans	GCF_001298285.2	FALSE	16856	TRUE	Corynebacterium Diversity	No	7	NA
Corynebacterium_ulcerans_RS_GCF_001302345_1	Corynebacterium	Corynebacterium_ulcerans	GCF_001302345.1	FALSE	276134	TRUE	No	No	7	NA
Corynebacterium_ulcerans_RS_GCF_001876325_1	Corynebacterium	Corynebacterium_ulcerans	GCF_001876325.1	FALSE	271130	TRUE	No	No	7	NA
Corynebacterium_ulcerans_RS_GCF_002866485_1	Corynebacterium	Corynebacterium_ulcerans	GCF_002866485.1	FALSE	283966	TRUE	Corynebacterium Diversity	No	7	NA
Corynebacterium_ulcerans_RS_GCF_002866525_1	Corynebacterium	Corynebacterium_ulcerans	GCF_002866525.1	FALSE	394989	TRUE	Corynebacterium Diversity	No	7	NA
Corynebacterium_ulcerans_RS_GCF_002872395_1	Corynebacterium	Corynebacterium_ulcerans	GCF_002872395.1	FALSE	244547	TRUE	No	No	7	NA
Corynebacterium_ulcerans_RS_GCF_008995395_1	Corynebacterium	Corynebacterium_ulcerans	GCF_008995395.1	FALSE	2579078	TRUE	No	No	7	NA
Corynebacterium_ulcerans_RS_GCF_009002285_1	Corynebacterium	Corynebacterium_ulcerans	GCF_009002285.1	FALSE	2579134	TRUE	No	No	7	NA
Corynebacterium_ulcerans_RS_GCF_009789155_1	Corynebacterium	Corynebacterium_ulcerans	GCF_009789155.1	FALSE	2527244	TRUE	No	No	8	NA
Corynebacterium_ulcerans_RS_GCF_013135435_1	Corynebacterium	Corynebacterium_ulcerans	GCF_013135435.1	FALSE	385889	TRUE	No	No	7	NA
Corynebacterium_ulcerans_RS_GCF_013135455_1	Corynebacterium	Corynebacterium_ulcerans	GCF_013135455.1	FALSE	395442	TRUE	No	No	7	NA
Corynebacterium_ulcerans_RS_GCF_013135495_1	Corynebacterium	Corynebacterium_ulcerans	GCF_013135495.1	FALSE	304752	TRUE	No	No	6	NA
Corynebacterium_ulcerans_RS_GCF_013135535_1	Corynebacterium	Corynebacterium_ulcerans	GCF_013135535.1	FALSE	281303	TRUE	No	No	7	NA
Corynebacterium_ulcerans_RS_GCF_900187135_1	Corynebacterium	Corynebacterium_ulcerans	GCF_900187135.1	TRUE	2453761	TRUE	Corynebacterium Diversity	No	6	NA
Corynebacterium_ulcerans_RS_GCF_900447245_1	Corynebacterium	Corynebacterium_ulcerans	GCF_900447245.1	FALSE	2520890	TRUE	Corynebacterium Diversity	No	7	NA
Corynebacterium_ulcerans_RS_GCF_900475605_1	Corynebacterium	Corynebacterium_ulcerans	GCF_900475605.1	FALSE	2481768	TRUE	No	No	7	NA
Corynebacterium_ulcerans_RS_GCF_900475635_1	Corynebacterium	Corynebacterium_ulcerans	GCF_900475635.1	FALSE	2453674	TRUE	No	No	7	NA
Corynebacterium_ulcerans_RS_GCF_900475775_1	Corynebacterium	Corynebacterium_ulcerans	GCF_900475775.1	FALSE	2453749	TRUE	No	No	7	NA
Corynebacterium_ulceribovis_RS_GCF_000372445_1	Corynebacterium	Corynebacterium_ulceribovis	GCF_000372445.1	FALSE	1158500	TRUE	Corynebacterium Diversity	No	3	NA
Corynebacterium_urealyticum_RS_GCF_000069945_1	Corynebacterium	Corynebacterium_urealyticum	GCF_000069945.1	FALSE	2369219	TRUE	No	No	6	NA
Corynebacterium_urealyticum_RS_GCF_000338095_1	Corynebacterium	Corynebacterium_urealyticum	GCF_000338095.1	TRUE	2316065	TRUE	Corynebacterium Diversity	No	5	NA
Corynebacterium_urealyticum_RS_GCF_008180045_1	Corynebacterium	Corynebacterium_urealyticum	GCF_008180045.1	FALSE	2308899	TRUE	Corynebacterium Diversity	No	5	NA
Corynebacterium_urealyticum_RS_GCF_008180065_1	Corynebacterium	Corynebacterium_urealyticum	GCF_008180065.1	FALSE	2206792	TRUE	Corynebacterium Diversity	No	5	NA
Corynebacterium_urealyticum_RS_GCF_008244525_1	Corynebacterium	Corynebacterium_urealyticum	GCF_008244525.1	FALSE	1402750	TRUE	Corynebacterium Diversity	No	5	NA
Corynebacterium_urealyticum_RS_GCF_900187235_1	Corynebacterium	Corynebacterium_urealyticum	GCF_900187235.1	TRUE	2377532	TRUE	Corynebacterium Diversity	No	6	NA
Corynebacterium_urinapleomorphum_RS_GCF_900155535_1	Corynebacterium	Corynebacterium_urinapleomorphum	GCF_900155535.1	FALSE	561882	TRUE	Corynebacterium Diversity	No	6	NA
Corynebacterium_uterequi_RS_GCF_001021065_1	Corynebacterium	Corynebacterium_uterequi	GCF_001021065.1	TRUE	2419437	TRUE	Corynebacterium Diversity	No	3	NA
Corynebacterium_variabile_GB_GCA_002316455_1	Corynebacterium	Corynebacterium_variabile	GCA_002316455.1	FALSE	74806	TRUE	Corynebacterium Diversity	No	6	NA
Corynebacterium_variabile_GB_GCA_002345405_1	Corynebacterium	Corynebacterium_variabile	GCA_002345405.1	FALSE	19219	TRUE	Corynebacterium Diversity (Dropped because of high-ambiguity for ribosomal protein coverage)	No	6	NA
Corynebacterium_variabile_GB_GCA_002454755_1	Corynebacterium	Corynebacterium_variabile	GCA_002454755.1	FALSE	31598	TRUE	Corynebacterium Diversity	No	5	NA
Corynebacterium_variabile_GB_GCA_002482225_1	Corynebacterium	Corynebacterium_variabile	GCA_002482225.1	FALSE	65045	TRUE	Corynebacterium Diversity	No	6	NA
Corynebacterium_variabile_GB_GCA_003446625_1	Corynebacterium	Corynebacterium_variabile	GCA_003446625.1	FALSE	9750	TRUE	No	No	3	NA
Corynebacterium_variabile_RS_GCF_000179395_2	Corynebacterium	Corynebacterium_variabile	GCF_000179395.2	TRUE	3433007	TRUE	Corynebacterium Diversity	No	7	NA
Corynebacterium_variabile_RS_GCF_006539825_1	Corynebacterium	Corynebacterium_variabile	GCF_006539825.1	FALSE	126375	TRUE	Corynebacterium Diversity	No	7	NA
Corynebacterium_variabile_RS_GCF_900015285_1	Corynebacterium	Corynebacterium_variabile	GCF_900015285.1	FALSE	137497	TRUE	No	No	6	NA
Corynebacterium_vitaeruminis_A_RS_GCF_001054325_1	Corynebacterium	Corynebacterium_vitaeruminis_A	GCF_001054325.1	FALSE	166915	TRUE	Corynebacterium Diversity	No	4	NA
Corynebacterium_vitaeruminis_GB_GCA_002454915_1	Corynebacterium	Corynebacterium_vitaeruminis	GCA_002454915.1	FALSE	57099	TRUE	Corynebacterium Diversity	No	4	NA
Corynebacterium_vitaeruminis_RS_GCF_000550805_1	Corynebacterium	Corynebacterium_vitaeruminis	GCF_000550805.1	TRUE	2931780	TRUE	Corynebacterium Diversity	No	4	NA
Corynebacterium_vitaeruminis_RS_GCF_000702185_1	Corynebacterium	Corynebacterium_vitaeruminis	GCF_000702185.1	FALSE	137689	TRUE	No	No	5	NA
Corynebacterium_xerosis_GB_GCA_900461265_1	Corynebacterium	Corynebacterium_xerosis	GCA_900461265.1	FALSE	287319	TRUE	No	No	5	NA
Corynebacterium_xerosis_RS_GCF_000988235_1	Corynebacterium	Corynebacterium_xerosis	GCF_000988235.1	FALSE	45322	TRUE	No	No	4	NA
Corynebacterium_xerosis_RS_GCF_001552415_1	Corynebacterium	Corynebacterium_xerosis	GCF_001552415.1	FALSE	383758	TRUE	Corynebacterium Diversity	No	5	NA
Corynebacterium_xerosis_RS_GCF_002871715_1	Corynebacterium	Corynebacterium_xerosis	GCF_002871715.1	FALSE	83672	TRUE	Corynebacterium Diversity	No	5	NA
Corynebacterium_xerosis_RS_GCF_003641245_1	Corynebacterium	Corynebacterium_xerosis	GCF_003641245.1	TRUE	2738835	TRUE	Corynebacterium Diversity	No	4	NA
Corynebacterium_xerosis_RS_GCF_009730475_1	Corynebacterium	Corynebacterium_xerosis	GCF_009730475.1	TRUE	2816211	TRUE	Corynebacterium Diversity	No	3	NA
Corynebacterium_xerosis_RS_GCF_012843915_1	Corynebacterium	Corynebacterium_xerosis	GCF_012843915.1	FALSE	332767	TRUE	Corynebacterium Diversity	No	5	NA
Cutibacterium_acnes_GB_GCA_000214515_2	Cutibacterium	Cutibacterium_acnes	GCA_000214515.2	FALSE	40694	TRUE	No	Cutibacterium acnes Comprehensive (Dropped because of high-ambiguity for ribosomal protein coverage)	2	2
Cutibacterium_acnes_GB_GCA_000214535_2	Cutibacterium	Cutibacterium_acnes	GCA_000214535.2	FALSE	52253	TRUE	No	Cutibacterium acnes Comprehensive	3	3
Cutibacterium_acnes_GB_GCA_000221085_2	Cutibacterium	Cutibacterium_acnes	GCA_000221085.2	FALSE	2550549	TRUE	No	Cutibacterium acnes Comprehensive	2	2
Cutibacterium_acnes_GB_GCA_000233555_1	Cutibacterium	Cutibacterium_acnes	GCA_000233555.1	FALSE	893434	TRUE	No	Cutibacterium acnes Comprehensive	2	3
Cutibacterium_acnes_GB_GCA_000477655_1	Cutibacterium	Cutibacterium_acnes	GCA_000477655.1	FALSE	743327	TRUE	No	Cutibacterium acnes Comprehensive	1	2
Cutibacterium_acnes_GB_GCA_000477755_1	Cutibacterium	Cutibacterium_acnes	GCA_000477755.1	FALSE	2525976	TRUE	No	Cutibacterium acnes Comprehensive	3	3
Cutibacterium_acnes_GB_GCA_000477775_1	Cutibacterium	Cutibacterium_acnes	GCA_000477775.1	FALSE	2458845	TRUE	No	Cutibacterium acnes Comprehensive	2	2
Cutibacterium_acnes_GB_GCA_000477815_1	Cutibacterium	Cutibacterium_acnes	GCA_000477815.1	FALSE	739667	TRUE	No	Cutibacterium acnes Comprehensive	1	2
Cutibacterium_acnes_GB_GCA_000477835_1	Cutibacterium	Cutibacterium_acnes	GCA_000477835.1	FALSE	1723647	TRUE	No	Cutibacterium acnes Comprehensive	2	2
Cutibacterium_acnes_GB_GCA_000477855_1	Cutibacterium	Cutibacterium_acnes	GCA_000477855.1	FALSE	748679	TRUE	No	Cutibacterium acnes Comprehensive	2	2
Cutibacterium_acnes_GB_GCA_000521385_1	Cutibacterium	Cutibacterium_acnes	GCA_000521385.1	FALSE	53819	TRUE	No	Cutibacterium acnes Comprehensive	0	1
Cutibacterium_acnes_GB_GCA_000521405_1	Cutibacterium	Cutibacterium_acnes	GCA_000521405.1	FALSE	152064	TRUE	No	Cutibacterium acnes Comprehensive (Dropped because of high-ambiguity for ribosomal protein coverage)	0	1
Cutibacterium_acnes_GB_GCA_000521425_1	Cutibacterium	Cutibacterium_acnes	GCA_000521425.1	FALSE	91807	TRUE	No	Cutibacterium acnes Comprehensive (Dropped because of high-ambiguity for ribosomal protein coverage)	1	2
Cutibacterium_acnes_GB_GCA_000521445_1	Cutibacterium	Cutibacterium_acnes	GCA_000521445.1	FALSE	224344	TRUE	No	Cutibacterium acnes Comprehensive	0	0
Cutibacterium_acnes_GB_GCA_000685945_1	Cutibacterium	Cutibacterium_acnes	GCA_000685945.1	FALSE	337349	TRUE	No	Cutibacterium acnes Comprehensive	2	2
Cutibacterium_acnes_GB_GCA_000735065_1	Cutibacterium	Cutibacterium_acnes	GCA_000735065.1	FALSE	127297	TRUE	No	Cutibacterium acnes Comprehensive	2	2
Cutibacterium_acnes_GB_GCA_001297145_1	Cutibacterium	Cutibacterium_acnes	GCA_001297145.1	FALSE	1405958	TRUE	No	Cutibacterium acnes Comprehensive	2	2
Cutibacterium_acnes_GB_GCA_001297165_1	Cutibacterium	Cutibacterium_acnes	GCA_001297165.1	FALSE	678691	TRUE	No	Cutibacterium acnes Comprehensive	2	2
Cutibacterium_acnes_GB_GCA_001810845_1	Cutibacterium	Cutibacterium_acnes	GCA_001810845.1	FALSE	678383	TRUE	No	Cutibacterium acnes Comprehensive	2	2
Cutibacterium_acnes_GB_GCA_001810965_1	Cutibacterium	Cutibacterium_acnes	GCA_001810965.1	FALSE	681704	TRUE	No	Cutibacterium acnes Comprehensive	2	2
Cutibacterium_acnes_GB_GCA_001811645_1	Cutibacterium	Cutibacterium_acnes	GCA_001811645.1	FALSE	702395	TRUE	No	Cutibacterium acnes Comprehensive	3	3
Cutibacterium_acnes_GB_GCA_001812235_1	Cutibacterium	Cutibacterium_acnes	GCA_001812235.1	FALSE	709263	TRUE	No	Cutibacterium acnes Comprehensive	2	2
Cutibacterium_acnes_GB_GCA_001812935_1	Cutibacterium	Cutibacterium_acnes	GCA_001812935.1	FALSE	323578	TRUE	No	Cutibacterium acnes Comprehensive	3	3
Cutibacterium_acnes_GB_GCA_001813165_1	Cutibacterium	Cutibacterium_acnes	GCA_001813165.1	FALSE	690343	TRUE	No	Cutibacterium acnes Comprehensive	2	2
Cutibacterium_acnes_GB_GCA_001813655_1	Cutibacterium	Cutibacterium_acnes	GCA_001813655.1	FALSE	709075	TRUE	No	Cutibacterium acnes Comprehensive	2	2
Cutibacterium_acnes_GB_GCA_001814725_1	Cutibacterium	Cutibacterium_acnes	GCA_001814725.1	FALSE	709195	TRUE	No	Cutibacterium acnes Comprehensive	2	2
Cutibacterium_acnes_GB_GCA_001814915_1	Cutibacterium	Cutibacterium_acnes	GCA_001814915.1	FALSE	738642	TRUE	No	Cutibacterium acnes Comprehensive	2	2
Cutibacterium_acnes_GB_GCA_001815225_1	Cutibacterium	Cutibacterium_acnes	GCA_001815225.1	FALSE	769582	TRUE	No	Cutibacterium acnes Comprehensive	1	2
Cutibacterium_acnes_GB_GCA_001872645_1	Cutibacterium	Cutibacterium_acnes	GCA_001872645.1	FALSE	57907	TRUE	No	Cutibacterium acnes Comprehensive	1	1
Cutibacterium_acnes_GB_GCA_002084605_1	Cutibacterium	Cutibacterium_acnes	GCA_002084605.1	FALSE	11082	TRUE	Cutibacterium Diversity (Dropped because of high-ambiguity for ribosomal protein coverage)	Cutibacterium acnes Comprehensive (Dropped because of high-ambiguity for ribosomal protein coverage)	0	0
Cutibacterium_acnes_GB_GCA_002322935_1	Cutibacterium	Cutibacterium_acnes	GCA_002322935.1	FALSE	36754	TRUE	No	Cutibacterium acnes Comprehensive (Dropped because of high-ambiguity for ribosomal protein coverage)	0	1
Cutibacterium_acnes_GB_GCA_002385275_1	Cutibacterium	Cutibacterium_acnes	GCA_002385275.1	FALSE	44957	TRUE	No	Cutibacterium acnes Comprehensive (Dropped because of high-ambiguity for ribosomal protein coverage)	2	2
Cutibacterium_acnes_GB_GCA_003131265_1	Cutibacterium	Cutibacterium_acnes	GCA_003131265.1	FALSE	246662	TRUE	No	Cutibacterium acnes Comprehensive	1	1
Cutibacterium_acnes_GB_GCA_003226435_1	Cutibacterium	Cutibacterium_acnes	GCA_003226435.1	FALSE	2458186	TRUE	Cutibacterium Diversity	Cutibacterium acnes Comprehensive	2	2
Cutibacterium_acnes_GB_GCA_003243365_1	Cutibacterium	Cutibacterium_acnes	GCA_003243365.1	FALSE	5049	TRUE	No	Cutibacterium acnes Comprehensive (Dropped because of high-ambiguity for ribosomal protein coverage)	0	0
Cutibacterium_acnes_GB_GCA_003482085_1	Cutibacterium	Cutibacterium_acnes	GCA_003482085.1	FALSE	687614	TRUE	No	Cutibacterium acnes Comprehensive	2	3
Cutibacterium_acnes_GB_GCA_011525575_1	Cutibacterium	Cutibacterium_acnes	GCA_011525575.1	FALSE	157197	TRUE	No	Cutibacterium acnes Comprehensive (Dropped because of high-ambiguity for ribosomal protein coverage)	2	3
Cutibacterium_acnes_RS_GCF_000008345_1	Cutibacterium	Cutibacterium_acnes	GCF_000008345.1	TRUE	2560265	TRUE	No	Cutibacterium acnes Comprehensive	3	3
Cutibacterium_acnes_RS_GCF_000025765_1	Cutibacterium	Cutibacterium_acnes	GCF_000025765.1	TRUE	2495334	TRUE	No	Cutibacterium acnes Comprehensive	1	2
Cutibacterium_acnes_RS_GCF_000144005_1	Cutibacterium	Cutibacterium_acnes	GCF_000144005.1	FALSE	703756	TRUE	No	Cutibacterium acnes Comprehensive	2	2
Cutibacterium_acnes_RS_GCF_000144025_1	Cutibacterium	Cutibacterium_acnes	GCF_000144025.1	FALSE	681884	TRUE	No	Cutibacterium acnes Comprehensive	2	2
Cutibacterium_acnes_RS_GCF_000144045_1	Cutibacterium	Cutibacterium_acnes	GCF_000144045.1	FALSE	681936	TRUE	No	Cutibacterium acnes Comprehensive	2	2
Cutibacterium_acnes_RS_GCF_000144065_1	Cutibacterium	Cutibacterium_acnes	GCF_000144065.1	FALSE	682204	TRUE	No	Cutibacterium acnes Comprehensive	2	2
Cutibacterium_acnes_RS_GCF_000144105_1	Cutibacterium	Cutibacterium_acnes	GCF_000144105.1	FALSE	703285	TRUE	No	Cutibacterium acnes Comprehensive	2	2
Cutibacterium_acnes_RS_GCF_000144125_1	Cutibacterium	Cutibacterium_acnes	GCF_000144125.1	FALSE	690388	TRUE	No	Cutibacterium acnes Comprehensive	2	2
Cutibacterium_acnes_RS_GCF_000144145_1	Cutibacterium	Cutibacterium_acnes	GCF_000144145.1	FALSE	320039	TRUE	No	Cutibacterium acnes Comprehensive	2	2
Cutibacterium_acnes_RS_GCF_000144165_1	Cutibacterium	Cutibacterium_acnes	GCF_000144165.1	FALSE	716843	TRUE	No	Cutibacterium acnes Comprehensive	2	3
Cutibacterium_acnes_RS_GCF_000144185_1	Cutibacterium	Cutibacterium_acnes	GCF_000144185.1	FALSE	364395	TRUE	No	Cutibacterium acnes Comprehensive	1	2
Cutibacterium_acnes_RS_GCF_000144205_1	Cutibacterium	Cutibacterium_acnes	GCF_000144205.1	FALSE	716760	TRUE	No	Cutibacterium acnes Comprehensive	2	3
Cutibacterium_acnes_RS_GCF_000144225_1	Cutibacterium	Cutibacterium_acnes	GCF_000144225.1	FALSE	364536	TRUE	No	Cutibacterium acnes Comprehensive	1	2
Cutibacterium_acnes_RS_GCF_000144245_1	Cutibacterium	Cutibacterium_acnes	GCF_000144245.1	FALSE	690987	TRUE	No	Cutibacterium acnes Comprehensive	2	2
Cutibacterium_acnes_RS_GCF_000144265_1	Cutibacterium	Cutibacterium_acnes	GCF_000144265.1	FALSE	682017	TRUE	No	Cutibacterium acnes Comprehensive	2	2
Cutibacterium_acnes_RS_GCF_000144285_1	Cutibacterium	Cutibacterium_acnes	GCF_000144285.1	FALSE	681981	TRUE	No	Cutibacterium acnes Comprehensive	2	2
Cutibacterium_acnes_RS_GCF_000144305_1	Cutibacterium	Cutibacterium_acnes	GCF_000144305.1	FALSE	714481	TRUE	No	Cutibacterium acnes Comprehensive (Dropped because of high-ambiguity for ribosomal protein coverage)	1	2
Cutibacterium_acnes_RS_GCF_000144325_1	Cutibacterium	Cutibacterium_acnes	GCF_000144325.1	FALSE	681732	TRUE	No	Cutibacterium acnes Comprehensive	2	2
Cutibacterium_acnes_RS_GCF_000144345_1	Cutibacterium	Cutibacterium_acnes	GCF_000144345.1	FALSE	347101	TRUE	No	Cutibacterium acnes Comprehensive	2	2
Cutibacterium_acnes_RS_GCF_000144365_1	Cutibacterium	Cutibacterium_acnes	GCF_000144365.1	FALSE	776014	TRUE	No	Cutibacterium acnes Comprehensive	1	2
Cutibacterium_acnes_RS_GCF_000144385_1	Cutibacterium	Cutibacterium_acnes	GCF_000144385.1	FALSE	613943	TRUE	No	Cutibacterium acnes Comprehensive	2	2
Cutibacterium_acnes_RS_GCF_000144425_1	Cutibacterium	Cutibacterium_acnes	GCF_000144425.1	FALSE	388075	TRUE	No	Cutibacterium acnes Comprehensive	2	4
Cutibacterium_acnes_RS_GCF_000144445_1	Cutibacterium	Cutibacterium_acnes	GCF_000144445.1	FALSE	777044	TRUE	No	Cutibacterium acnes Comprehensive	1	2
Cutibacterium_acnes_RS_GCF_000144465_1	Cutibacterium	Cutibacterium_acnes	GCF_000144465.1	FALSE	620220	TRUE	No	Cutibacterium acnes Comprehensive	2	2
Cutibacterium_acnes_RS_GCF_000144485_1	Cutibacterium	Cutibacterium_acnes	GCF_000144485.1	FALSE	784213	TRUE	No	Cutibacterium acnes Comprehensive	2	2
Cutibacterium_acnes_RS_GCF_000144505_1	Cutibacterium	Cutibacterium_acnes	GCF_000144505.1	FALSE	789320	TRUE	No	Cutibacterium acnes Comprehensive	2	2
Cutibacterium_acnes_RS_GCF_000144525_1	Cutibacterium	Cutibacterium_acnes	GCF_000144525.1	FALSE	691040	TRUE	No	Cutibacterium acnes Comprehensive	2	2
Cutibacterium_acnes_RS_GCF_000144545_1	Cutibacterium	Cutibacterium_acnes	GCF_000144545.1	FALSE	690943	TRUE	No	Cutibacterium acnes Comprehensive	2	2
Cutibacterium_acnes_RS_GCF_000144565_1	Cutibacterium	Cutibacterium_acnes	GCF_000144565.1	FALSE	753617	TRUE	No	Cutibacterium acnes Comprehensive	2	2
Cutibacterium_acnes_RS_GCF_000144585_1	Cutibacterium	Cutibacterium_acnes	GCF_000144585.1	FALSE	691034	TRUE	No	Cutibacterium acnes Comprehensive	2	2
Cutibacterium_acnes_RS_GCF_000144715_1	Cutibacterium	Cutibacterium_acnes	GCF_000144715.1	FALSE	691284	TRUE	No	Cutibacterium acnes Comprehensive	2	2
Cutibacterium_acnes_RS_GCF_000144735_1	Cutibacterium	Cutibacterium_acnes	GCF_000144735.1	FALSE	715411	TRUE	No	Cutibacterium acnes Comprehensive	2	3
Cutibacterium_acnes_RS_GCF_000144755_1	Cutibacterium	Cutibacterium_acnes	GCF_000144755.1	FALSE	301869	TRUE	No	Cutibacterium acnes Comprehensive	1	2
Cutibacterium_acnes_RS_GCF_000144775_1	Cutibacterium	Cutibacterium_acnes	GCF_000144775.1	FALSE	690385	TRUE	No	Cutibacterium acnes Comprehensive	2	2
Cutibacterium_acnes_RS_GCF_000144795_1	Cutibacterium	Cutibacterium_acnes	GCF_000144795.1	FALSE	763327	TRUE	No	Cutibacterium acnes Comprehensive	2	2
Cutibacterium_acnes_RS_GCF_000144815_1	Cutibacterium	Cutibacterium_acnes	GCF_000144815.1	FALSE	466230	TRUE	No	Cutibacterium acnes Comprehensive	2	3
Cutibacterium_acnes_RS_GCF_000144835_1	Cutibacterium	Cutibacterium_acnes	GCF_000144835.1	FALSE	302113	TRUE	No	Cutibacterium acnes Comprehensive	1	2
Cutibacterium_acnes_RS_GCF_000144855_1	Cutibacterium	Cutibacterium_acnes	GCF_000144855.1	FALSE	681903	TRUE	No	Cutibacterium acnes Comprehensive	2	2
Cutibacterium_acnes_RS_GCF_000144875_1	Cutibacterium	Cutibacterium_acnes	GCF_000144875.1	FALSE	690784	TRUE	No	Cutibacterium acnes Comprehensive	2	2
Cutibacterium_acnes_RS_GCF_000144895_1	Cutibacterium	Cutibacterium_acnes	GCF_000144895.1	FALSE	227379	TRUE	No	Cutibacterium acnes Comprehensive	2	2
Cutibacterium_acnes_RS_GCF_000145055_1	Cutibacterium	Cutibacterium_acnes	GCF_000145055.1	FALSE	704246	TRUE	No	Cutibacterium acnes Comprehensive	2	2
Cutibacterium_acnes_RS_GCF_000145095_1	Cutibacterium	Cutibacterium_acnes	GCF_000145095.1	FALSE	280434	TRUE	No	Cutibacterium acnes Comprehensive	1	2
Cutibacterium_acnes_RS_GCF_000145115_1	Cutibacterium	Cutibacterium_acnes	GCF_000145115.1	FALSE	334038	TRUE	No	Cutibacterium acnes Comprehensive	3	3
Cutibacterium_acnes_RS_GCF_000145135_1	Cutibacterium	Cutibacterium_acnes	GCF_000145135.1	FALSE	681676	TRUE	No	Cutibacterium acnes Comprehensive	2	2
Cutibacterium_acnes_RS_GCF_000145155_1	Cutibacterium	Cutibacterium_acnes	GCF_000145155.1	FALSE	779884	TRUE	No	Cutibacterium acnes Comprehensive	2	2
Cutibacterium_acnes_RS_GCF_000145175_1	Cutibacterium	Cutibacterium_acnes	GCF_000145175.1	FALSE	758505	TRUE	No	Cutibacterium acnes Comprehensive	1	2
Cutibacterium_acnes_RS_GCF_000145195_1	Cutibacterium	Cutibacterium_acnes	GCF_000145195.1	FALSE	409949	TRUE	No	Cutibacterium acnes Comprehensive	1	2
Cutibacterium_acnes_RS_GCF_000145335_1	Cutibacterium	Cutibacterium_acnes	GCF_000145335.1	FALSE	606908	TRUE	No	Cutibacterium acnes Comprehensive	2	2
Cutibacterium_acnes_RS_GCF_000145355_1	Cutibacterium	Cutibacterium_acnes	GCF_000145355.1	FALSE	703186	TRUE	No	Cutibacterium acnes Comprehensive	2	2
Cutibacterium_acnes_RS_GCF_000145375_1	Cutibacterium	Cutibacterium_acnes	GCF_000145375.1	FALSE	815072	TRUE	No	Cutibacterium acnes Comprehensive	2	3
Cutibacterium_acnes_RS_GCF_000145435_1	Cutibacterium	Cutibacterium_acnes	GCF_000145435.1	FALSE	892418	TRUE	No	Cutibacterium acnes Comprehensive	2	3
Cutibacterium_acnes_RS_GCF_000145455_1	Cutibacterium	Cutibacterium_acnes	GCF_000145455.1	FALSE	607105	TRUE	No	Cutibacterium acnes Comprehensive	2	2
Cutibacterium_acnes_RS_GCF_000145475_1	Cutibacterium	Cutibacterium_acnes	GCF_000145475.1	FALSE	681684	TRUE	No	Cutibacterium acnes Comprehensive	2	2
Cutibacterium_acnes_RS_GCF_000145495_1	Cutibacterium	Cutibacterium_acnes	GCF_000145495.1	FALSE	789970	TRUE	No	Cutibacterium acnes Comprehensive	2	2
Cutibacterium_acnes_RS_GCF_000145515_1	Cutibacterium	Cutibacterium_acnes	GCF_000145515.1	FALSE	715432	TRUE	No	Cutibacterium acnes Comprehensive	2	3
Cutibacterium_acnes_RS_GCF_000145535_1	Cutibacterium	Cutibacterium_acnes	GCF_000145535.1	FALSE	715586	TRUE	No	Cutibacterium acnes Comprehensive	2	4
Cutibacterium_acnes_RS_GCF_000145555_1	Cutibacterium	Cutibacterium_acnes	GCF_000145555.1	FALSE	690163	TRUE	No	Cutibacterium acnes Comprehensive	2	2
Cutibacterium_acnes_RS_GCF_000145575_1	Cutibacterium	Cutibacterium_acnes	GCF_000145575.1	FALSE	779986	TRUE	No	Cutibacterium acnes Comprehensive	2	2
Cutibacterium_acnes_RS_GCF_000147145_1	Cutibacterium	Cutibacterium_acnes	GCF_000147145.1	FALSE	689202	TRUE	No	Cutibacterium acnes Comprehensive	2	2
Cutibacterium_acnes_RS_GCF_000177395_1	Cutibacterium	Cutibacterium_acnes	GCF_000177395.1	FALSE	1592577	TRUE	No	Cutibacterium acnes Comprehensive	2	2
Cutibacterium_acnes_RS_GCF_000178055_1	Cutibacterium	Cutibacterium_acnes	GCF_000178055.1	FALSE	182206	TRUE	No	Cutibacterium acnes Comprehensive	1	2
Cutibacterium_acnes_RS_GCF_000178075_1	Cutibacterium	Cutibacterium_acnes	GCF_000178075.1	FALSE	578180	TRUE	No	Cutibacterium acnes Comprehensive	3	3
Cutibacterium_acnes_RS_GCF_000194825_2	Cutibacterium	Cutibacterium_acnes	GCF_000194825.2	FALSE	753719	TRUE	No	Cutibacterium acnes Comprehensive	2	2
Cutibacterium_acnes_RS_GCF_000194845_1	Cutibacterium	Cutibacterium_acnes	GCF_000194845.1	FALSE	758543	TRUE	No	Cutibacterium acnes Comprehensive	1	2
Cutibacterium_acnes_RS_GCF_000194865_1	Cutibacterium	Cutibacterium_acnes	GCF_000194865.1	FALSE	883750	TRUE	No	Cutibacterium acnes Comprehensive	2	2
Cutibacterium_acnes_RS_GCF_000194905_1	Cutibacterium	Cutibacterium_acnes	GCF_000194905.1	FALSE	873092	TRUE	No	Cutibacterium acnes Comprehensive	1	2
Cutibacterium_acnes_RS_GCF_000203995_1	Cutibacterium	Cutibacterium_acnes	GCF_000203995.1	FALSE	271424	TRUE	No	Cutibacterium acnes Comprehensive	2	3
Cutibacterium_acnes_RS_GCF_000213155_1	Cutibacterium	Cutibacterium_acnes	GCF_000213155.1	TRUE	2494578	TRUE	No	Cutibacterium acnes Comprehensive	2	2
Cutibacterium_acnes_RS_GCF_000217615_1	Cutibacterium	Cutibacterium_acnes	GCF_000217615.1	TRUE	2560282	TRUE	No	Cutibacterium acnes Comprehensive	3	3
Cutibacterium_acnes_RS_GCF_000221125_1	Cutibacterium	Cutibacterium_acnes	GCF_000221125.1	FALSE	411985	TRUE	No	Cutibacterium acnes Comprehensive	1	2
Cutibacterium_acnes_RS_GCF_000231215_1	Cutibacterium	Cutibacterium_acnes	GCF_000231215.1	TRUE	2488626	TRUE	No	Cutibacterium acnes Comprehensive	2	2
Cutibacterium_acnes_RS_GCF_000240015_1	Cutibacterium	Cutibacterium_acnes	GCF_000240015.1	TRUE	2489623	TRUE	No	Cutibacterium acnes Comprehensive	2	2
Cutibacterium_acnes_RS_GCF_000240035_1	Cutibacterium	Cutibacterium_acnes	GCF_000240035.1	TRUE	2522885	TRUE	No	Cutibacterium acnes Comprehensive	2	3
Cutibacterium_acnes_RS_GCF_000240055_1	Cutibacterium	Cutibacterium_acnes	GCF_000240055.1	TRUE	2498766	TRUE	No	Cutibacterium acnes Comprehensive	2	2
Cutibacterium_acnes_RS_GCF_000252385_1	Cutibacterium	Cutibacterium_acnes	GCF_000252385.1	FALSE	977037	TRUE	No	Cutibacterium acnes Comprehensive	1	2
Cutibacterium_acnes_RS_GCF_000302515_1	Cutibacterium	Cutibacterium_acnes	GCF_000302515.1	TRUE	2519002	TRUE	No	Cutibacterium acnes Comprehensive	2	2
Cutibacterium_acnes_RS_GCF_000342585_1	Cutibacterium	Cutibacterium_acnes	GCF_000342585.1	FALSE	522057	TRUE	No	Cutibacterium acnes Comprehensive	3	2
Cutibacterium_acnes_RS_GCF_000376705_1	Cutibacterium	Cutibacterium_acnes	GCF_000376705.1	TRUE	2494190	TRUE	No	Cutibacterium acnes Comprehensive	1	2
Cutibacterium_acnes_RS_GCF_000472405_1	Cutibacterium	Cutibacterium_acnes	GCF_000472405.1	FALSE	893853	TRUE	No	Cutibacterium acnes Comprehensive	2	2
Cutibacterium_acnes_RS_GCF_000488875_1	Cutibacterium	Cutibacterium_acnes	GCF_000488875.1	FALSE	507124	TRUE	No	Cutibacterium acnes Comprehensive	2	2
Cutibacterium_acnes_RS_GCF_000496895_1	Cutibacterium	Cutibacterium_acnes	GCF_000496895.1	FALSE	51000	TRUE	No	Cutibacterium acnes Comprehensive	3	3
Cutibacterium_acnes_RS_GCF_000496915_1	Cutibacterium	Cutibacterium_acnes	GCF_000496915.1	FALSE	154606	TRUE	No	Cutibacterium acnes Comprehensive	3	3
Cutibacterium_acnes_RS_GCF_000709495_1	Cutibacterium	Cutibacterium_acnes	GCF_000709495.1	TRUE	2494562	TRUE	No	Cutibacterium acnes Comprehensive	2	2
Cutibacterium_acnes_RS_GCF_000730465_1	Cutibacterium	Cutibacterium_acnes	GCF_000730465.1	FALSE	174713	TRUE	No	Cutibacterium acnes Comprehensive	2	2
Cutibacterium_acnes_RS_GCF_000730485_1	Cutibacterium	Cutibacterium_acnes	GCF_000730485.1	FALSE	50832	TRUE	No	Cutibacterium acnes Comprehensive	2	2
Cutibacterium_acnes_RS_GCF_000735055_1	Cutibacterium	Cutibacterium_acnes	GCF_000735055.1	FALSE	165646	TRUE	No	Cutibacterium acnes Comprehensive	2	2
Cutibacterium_acnes_RS_GCF_001063605_1	Cutibacterium	Cutibacterium_acnes	GCF_001063605.1	FALSE	708140	TRUE	No	Cutibacterium acnes Comprehensive	1	2
Cutibacterium_acnes_RS_GCF_001281065_1	Cutibacterium	Cutibacterium_acnes	GCF_001281065.1	TRUE	2522438	TRUE	Cutibacterium Diversity	Cutibacterium acnes Comprehensive	2	2
Cutibacterium_acnes_RS_GCF_001469555_1	Cutibacterium	Cutibacterium_acnes	GCF_001469555.1	TRUE	2530708	TRUE	No	Cutibacterium acnes Comprehensive	2	2
Cutibacterium_acnes_RS_GCF_001469565_1	Cutibacterium	Cutibacterium_acnes	GCF_001469565.1	TRUE	2493976	TRUE	No	Cutibacterium acnes Comprehensive	1	2
Cutibacterium_acnes_RS_GCF_001469595_1	Cutibacterium	Cutibacterium_acnes	GCF_001469595.1	TRUE	2560354	TRUE	No	Cutibacterium acnes Comprehensive	3	3
Cutibacterium_acnes_RS_GCF_001469615_1	Cutibacterium	Cutibacterium_acnes	GCF_001469615.1	TRUE	2540008	TRUE	No	Cutibacterium acnes Comprehensive	2	3
Cutibacterium_acnes_RS_GCF_001469635_1	Cutibacterium	Cutibacterium_acnes	GCF_001469635.1	TRUE	2470017	TRUE	No	Cutibacterium acnes Comprehensive	2	2
Cutibacterium_acnes_RS_GCF_001469655_1	Cutibacterium	Cutibacterium_acnes	GCF_001469655.1	TRUE	2491961	TRUE	No	Cutibacterium acnes Comprehensive	2	2
Cutibacterium_acnes_RS_GCF_001481615_1	Cutibacterium	Cutibacterium_acnes	GCF_001481615.1	TRUE	2399738	TRUE	No	Cutibacterium acnes Comprehensive	1	1
Cutibacterium_acnes_RS_GCF_001660115_1	Cutibacterium	Cutibacterium_acnes	GCF_001660115.1	FALSE	53502	TRUE	No	Cutibacterium acnes Comprehensive (Dropped because of high-ambiguity for ribosomal protein coverage)	2	2
Cutibacterium_acnes_RS_GCF_001660855_1	Cutibacterium	Cutibacterium_acnes	GCF_001660855.1	FALSE	109650	TRUE	No	Cutibacterium acnes Comprehensive	2	2
Cutibacterium_acnes_RS_GCF_001660865_1	Cutibacterium	Cutibacterium_acnes	GCF_001660865.1	FALSE	480721	TRUE	No	Cutibacterium acnes Comprehensive	2	2
Cutibacterium_acnes_RS_GCF_001660875_1	Cutibacterium	Cutibacterium_acnes	GCF_001660875.1	FALSE	152648	TRUE	No	Cutibacterium acnes Comprehensive	2	3
Cutibacterium_acnes_RS_GCF_001660885_1	Cutibacterium	Cutibacterium_acnes	GCF_001660885.1	FALSE	28963	TRUE	No	Cutibacterium acnes Comprehensive (Dropped because of high-ambiguity for ribosomal protein coverage)	2	2
Cutibacterium_acnes_RS_GCF_001660935_1	Cutibacterium	Cutibacterium_acnes	GCF_001660935.1	FALSE	29106	TRUE	No	Cutibacterium acnes Comprehensive	2	2
Cutibacterium_acnes_RS_GCF_001660945_1	Cutibacterium	Cutibacterium_acnes	GCF_001660945.1	FALSE	28723	TRUE	No	Cutibacterium acnes Comprehensive	2	2
Cutibacterium_acnes_RS_GCF_001660955_1	Cutibacterium	Cutibacterium_acnes	GCF_001660955.1	FALSE	308264	TRUE	No	Cutibacterium acnes Comprehensive	2	2
Cutibacterium_acnes_RS_GCF_001660965_1	Cutibacterium	Cutibacterium_acnes	GCF_001660965.1	FALSE	307875	TRUE	No	Cutibacterium acnes Comprehensive	2	2
Cutibacterium_acnes_RS_GCF_001661015_1	Cutibacterium	Cutibacterium_acnes	GCF_001661015.1	FALSE	30278	TRUE	No	Cutibacterium acnes Comprehensive	2	2
Cutibacterium_acnes_RS_GCF_001661025_1	Cutibacterium	Cutibacterium_acnes	GCF_001661025.1	FALSE	210101	TRUE	No	Cutibacterium acnes Comprehensive	2	2
Cutibacterium_acnes_RS_GCF_001750525_1	Cutibacterium	Cutibacterium_acnes	GCF_001750525.1	FALSE	641886	TRUE	No	Cutibacterium acnes Comprehensive	2	2
Cutibacterium_acnes_RS_GCF_001750535_1	Cutibacterium	Cutibacterium_acnes	GCF_001750535.1	FALSE	134504	TRUE	No	Cutibacterium acnes Comprehensive	3	3
Cutibacterium_acnes_RS_GCF_001750545_1	Cutibacterium	Cutibacterium_acnes	GCF_001750545.1	FALSE	565715	TRUE	No	Cutibacterium acnes Comprehensive	2	2
Cutibacterium_acnes_RS_GCF_001750555_1	Cutibacterium	Cutibacterium_acnes	GCF_001750555.1	FALSE	691186	TRUE	No	Cutibacterium acnes Comprehensive	2	2
Cutibacterium_acnes_RS_GCF_001750605_1	Cutibacterium	Cutibacterium_acnes	GCF_001750605.1	FALSE	691322	TRUE	No	Cutibacterium acnes Comprehensive	2	2
Cutibacterium_acnes_RS_GCF_002556485_1	Cutibacterium	Cutibacterium_acnes	GCF_002556485.1	FALSE	706312	TRUE	No	Cutibacterium acnes Comprehensive	2	2
Cutibacterium_acnes_RS_GCF_002572555_1	Cutibacterium	Cutibacterium_acnes	GCF_002572555.1	FALSE	768579	TRUE	No	Cutibacterium acnes Comprehensive	2	2
Cutibacterium_acnes_RS_GCF_002572575_1	Cutibacterium	Cutibacterium_acnes	GCF_002572575.1	FALSE	691074	TRUE	No	Cutibacterium acnes Comprehensive	2	2
Cutibacterium_acnes_RS_GCF_002572585_1	Cutibacterium	Cutibacterium_acnes	GCF_002572585.1	FALSE	766889	TRUE	No	Cutibacterium acnes Comprehensive	2	2
Cutibacterium_acnes_RS_GCF_002572615_1	Cutibacterium	Cutibacterium_acnes	GCF_002572615.1	FALSE	691061	TRUE	No	Cutibacterium acnes Comprehensive	2	2
Cutibacterium_acnes_RS_GCF_002572625_1	Cutibacterium	Cutibacterium_acnes	GCF_002572625.1	FALSE	323733	TRUE	No	Cutibacterium acnes Comprehensive	3	3
Cutibacterium_acnes_RS_GCF_002572655_1	Cutibacterium	Cutibacterium_acnes	GCF_002572655.1	FALSE	323733	TRUE	No	Cutibacterium acnes Comprehensive	3	3
Cutibacterium_acnes_RS_GCF_002572665_1	Cutibacterium	Cutibacterium_acnes	GCF_002572665.1	FALSE	187842	TRUE	No	Cutibacterium acnes Comprehensive	1	1
Cutibacterium_acnes_RS_GCF_002572695_1	Cutibacterium	Cutibacterium_acnes	GCF_002572695.1	FALSE	603100	TRUE	No	Cutibacterium acnes Comprehensive	2	2
Cutibacterium_acnes_RS_GCF_002572705_1	Cutibacterium	Cutibacterium_acnes	GCF_002572705.1	FALSE	884314	TRUE	No	Cutibacterium acnes Comprehensive	2	2
Cutibacterium_acnes_RS_GCF_002572735_1	Cutibacterium	Cutibacterium_acnes	GCF_002572735.1	FALSE	292922	TRUE	No	Cutibacterium acnes Comprehensive	1	2
Cutibacterium_acnes_RS_GCF_002572745_1	Cutibacterium	Cutibacterium_acnes	GCF_002572745.1	FALSE	688606	TRUE	No	Cutibacterium acnes Comprehensive	2	2
Cutibacterium_acnes_RS_GCF_002572775_1	Cutibacterium	Cutibacterium_acnes	GCF_002572775.1	FALSE	725003	TRUE	No	Cutibacterium acnes Comprehensive	2	2
Cutibacterium_acnes_RS_GCF_002572785_1	Cutibacterium	Cutibacterium_acnes	GCF_002572785.1	FALSE	884290	TRUE	No	Cutibacterium acnes Comprehensive	2	2
Cutibacterium_acnes_RS_GCF_002572815_1	Cutibacterium	Cutibacterium_acnes	GCF_002572815.1	FALSE	884230	TRUE	No	Cutibacterium acnes Comprehensive	2	2
Cutibacterium_acnes_RS_GCF_002572835_1	Cutibacterium	Cutibacterium_acnes	GCF_002572835.1	FALSE	704092	TRUE	No	Cutibacterium acnes Comprehensive	2	2
Cutibacterium_acnes_RS_GCF_002600615_1	Cutibacterium	Cutibacterium_acnes	GCF_002600615.1	FALSE	586209	TRUE	No	Cutibacterium acnes Comprehensive	2	2
Cutibacterium_acnes_RS_GCF_002775615_1	Cutibacterium	Cutibacterium_acnes	GCF_002775615.1	FALSE	885900	TRUE	No	Cutibacterium acnes Comprehensive	3	3
Cutibacterium_acnes_RS_GCF_002775655_1	Cutibacterium	Cutibacterium_acnes	GCF_002775655.1	FALSE	691566	TRUE	No	Cutibacterium acnes Comprehensive	2	2
Cutibacterium_acnes_RS_GCF_002775735_1	Cutibacterium	Cutibacterium_acnes	GCF_002775735.1	FALSE	450314	TRUE	No	Cutibacterium acnes Comprehensive	2	2
Cutibacterium_acnes_RS_GCF_002831705_1	Cutibacterium	Cutibacterium_acnes	GCF_002831705.1	FALSE	713879	TRUE	No	Cutibacterium acnes Comprehensive	2	2
Cutibacterium_acnes_RS_GCF_002831715_1	Cutibacterium	Cutibacterium_acnes	GCF_002831715.1	FALSE	700586	TRUE	No	Cutibacterium acnes Comprehensive	2	2
Cutibacterium_acnes_RS_GCF_002831725_1	Cutibacterium	Cutibacterium_acnes	GCF_002831725.1	FALSE	651348	TRUE	No	Cutibacterium acnes Comprehensive	2	2
Cutibacterium_acnes_RS_GCF_002831735_1	Cutibacterium	Cutibacterium_acnes	GCF_002831735.1	FALSE	337973	TRUE	No	Cutibacterium acnes Comprehensive	2	2
Cutibacterium_acnes_RS_GCF_002861085_1	Cutibacterium	Cutibacterium_acnes	GCF_002861085.1	FALSE	572929	TRUE	No	Cutibacterium acnes Comprehensive	3	3
Cutibacterium_acnes_RS_GCF_003030305_1	Cutibacterium	Cutibacterium_acnes	GCF_003030305.1	TRUE	2495001	TRUE	No	Cutibacterium acnes Comprehensive	2	2
Cutibacterium_acnes_RS_GCF_003384115_1	Cutibacterium	Cutibacterium_acnes	GCF_003384115.1	FALSE	691365	TRUE	No	Cutibacterium acnes Comprehensive	2	2
Cutibacterium_acnes_RS_GCF_003384145_1	Cutibacterium	Cutibacterium_acnes	GCF_003384145.1	FALSE	702079	TRUE	No	Cutibacterium acnes Comprehensive	1	2
Cutibacterium_acnes_RS_GCF_003384175_1	Cutibacterium	Cutibacterium_acnes	GCF_003384175.1	FALSE	701809	TRUE	No	Cutibacterium acnes Comprehensive	1	2
Cutibacterium_acnes_RS_GCF_003384195_1	Cutibacterium	Cutibacterium_acnes	GCF_003384195.1	FALSE	652071	TRUE	No	Cutibacterium acnes Comprehensive	2	2
Cutibacterium_acnes_RS_GCF_003384225_1	Cutibacterium	Cutibacterium_acnes	GCF_003384225.1	FALSE	700703	TRUE	No	Cutibacterium acnes Comprehensive	2	2
Cutibacterium_acnes_RS_GCF_003384255_1	Cutibacterium	Cutibacterium_acnes	GCF_003384255.1	FALSE	1609993	TRUE	No	Cutibacterium acnes Comprehensive	2	2
Cutibacterium_acnes_RS_GCF_003384285_1	Cutibacterium	Cutibacterium_acnes	GCF_003384285.1	FALSE	1468662	TRUE	No	Cutibacterium acnes Comprehensive	2	2
Cutibacterium_acnes_RS_GCF_003384305_1	Cutibacterium	Cutibacterium_acnes	GCF_003384305.1	FALSE	518803	TRUE	No	Cutibacterium acnes Comprehensive	3	3
Cutibacterium_acnes_RS_GCF_003384315_1	Cutibacterium	Cutibacterium_acnes	GCF_003384315.1	FALSE	585159	TRUE	No	Cutibacterium acnes Comprehensive	3	3
Cutibacterium_acnes_RS_GCF_003384345_1	Cutibacterium	Cutibacterium_acnes	GCF_003384345.1	FALSE	380144	TRUE	No	Cutibacterium acnes Comprehensive	3	3
Cutibacterium_acnes_RS_GCF_003384365_1	Cutibacterium	Cutibacterium_acnes	GCF_003384365.1	FALSE	331535	TRUE	No	Cutibacterium acnes Comprehensive	2	2
Cutibacterium_acnes_RS_GCF_003384385_1	Cutibacterium	Cutibacterium_acnes	GCF_003384385.1	FALSE	893462	TRUE	No	Cutibacterium acnes Comprehensive	2	2
Cutibacterium_acnes_RS_GCF_003384395_1	Cutibacterium	Cutibacterium_acnes	GCF_003384395.1	FALSE	601426	TRUE	No	Cutibacterium acnes Comprehensive	2	2
Cutibacterium_acnes_RS_GCF_003384415_1	Cutibacterium	Cutibacterium_acnes	GCF_003384415.1	FALSE	1337666	TRUE	No	Cutibacterium acnes Comprehensive	3	3
Cutibacterium_acnes_RS_GCF_003384445_1	Cutibacterium	Cutibacterium_acnes	GCF_003384445.1	FALSE	886049	TRUE	No	Cutibacterium acnes Comprehensive	3	3
Cutibacterium_acnes_RS_GCF_003384465_1	Cutibacterium	Cutibacterium_acnes	GCF_003384465.1	FALSE	886119	TRUE	No	Cutibacterium acnes Comprehensive	3	3
Cutibacterium_acnes_RS_GCF_003384485_1	Cutibacterium	Cutibacterium_acnes	GCF_003384485.1	FALSE	886118	TRUE	No	Cutibacterium acnes Comprehensive	3	3
Cutibacterium_acnes_RS_GCF_003384495_1	Cutibacterium	Cutibacterium_acnes	GCF_003384495.1	FALSE	886116	TRUE	No	Cutibacterium acnes Comprehensive	3	3
Cutibacterium_acnes_RS_GCF_003384525_1	Cutibacterium	Cutibacterium_acnes	GCF_003384525.1	FALSE	703498	TRUE	No	Cutibacterium acnes Comprehensive	2	2
Cutibacterium_acnes_RS_GCF_003384535_1	Cutibacterium	Cutibacterium_acnes	GCF_003384535.1	FALSE	884489	TRUE	No	Cutibacterium acnes Comprehensive	2	2
Cutibacterium_acnes_RS_GCF_003384555_1	Cutibacterium	Cutibacterium_acnes	GCF_003384555.1	FALSE	884118	TRUE	No	Cutibacterium acnes Comprehensive	2	2
Cutibacterium_acnes_RS_GCF_003384585_1	Cutibacterium	Cutibacterium_acnes	GCF_003384585.1	FALSE	607714	TRUE	No	Cutibacterium acnes Comprehensive	3	3
Cutibacterium_acnes_RS_GCF_003384625_1	Cutibacterium	Cutibacterium_acnes	GCF_003384625.1	FALSE	585182	TRUE	No	Cutibacterium acnes Comprehensive	3	3
Cutibacterium_acnes_RS_GCF_003384665_1	Cutibacterium	Cutibacterium_acnes	GCF_003384665.1	FALSE	476433	TRUE	No	Cutibacterium acnes Comprehensive	3	3
Cutibacterium_acnes_RS_GCF_003384705_1	Cutibacterium	Cutibacterium_acnes	GCF_003384705.1	FALSE	779705	TRUE	No	Cutibacterium acnes Comprehensive	2	3
Cutibacterium_acnes_RS_GCF_003390995_1	Cutibacterium	Cutibacterium_acnes	GCF_003390995.1	TRUE	2560321	TRUE	No	Cutibacterium acnes Comprehensive	3	3
Cutibacterium_acnes_RS_GCF_003391355_1	Cutibacterium	Cutibacterium_acnes	GCF_003391355.1	FALSE	386451	TRUE	No	Cutibacterium acnes Comprehensive	1	2
Cutibacterium_acnes_RS_GCF_003425775_1	Cutibacterium	Cutibacterium_acnes	GCF_003425775.1	FALSE	893839	TRUE	No	Cutibacterium acnes Comprehensive	2	2
Cutibacterium_acnes_RS_GCF_003425855_1	Cutibacterium	Cutibacterium_acnes	GCF_003425855.1	FALSE	637053	TRUE	No	Cutibacterium acnes Comprehensive	2	2
Cutibacterium_acnes_RS_GCF_003426225_1	Cutibacterium	Cutibacterium_acnes	GCF_003426225.1	FALSE	585344	TRUE	No	Cutibacterium acnes Comprehensive	3	3
Cutibacterium_acnes_RS_GCF_003426255_1	Cutibacterium	Cutibacterium_acnes	GCF_003426255.1	FALSE	689629	TRUE	No	Cutibacterium acnes Comprehensive	2	2
Cutibacterium_acnes_RS_GCF_003426625_1	Cutibacterium	Cutibacterium_acnes	GCF_003426625.1	FALSE	779858	TRUE	No	Cutibacterium acnes Comprehensive	2	3
Cutibacterium_acnes_RS_GCF_003426665_1	Cutibacterium	Cutibacterium_acnes	GCF_003426665.1	FALSE	471003	TRUE	No	Cutibacterium acnes Comprehensive	2	2
Cutibacterium_acnes_RS_GCF_003426685_1	Cutibacterium	Cutibacterium_acnes	GCF_003426685.1	FALSE	701018	TRUE	No	Cutibacterium acnes Comprehensive	2	2
Cutibacterium_acnes_RS_GCF_003586225_1	Cutibacterium	Cutibacterium_acnes	GCF_003586225.1	FALSE	585210	TRUE	No	Cutibacterium acnes Comprehensive	3	3
Cutibacterium_acnes_RS_GCF_003611765_1	Cutibacterium	Cutibacterium_acnes	GCF_003611765.1	FALSE	122679	TRUE	No	Cutibacterium acnes Comprehensive	2	2
Cutibacterium_acnes_RS_GCF_003798465_1	Cutibacterium	Cutibacterium_acnes	GCF_003798465.1	TRUE	2495332	TRUE	No	Cutibacterium acnes Comprehensive	1	2
Cutibacterium_acnes_RS_GCF_003812785_1	Cutibacterium	Cutibacterium_acnes	GCF_003812785.1	TRUE	2494539	TRUE	No	Cutibacterium acnes Comprehensive	2	2
Cutibacterium_acnes_RS_GCF_004136195_1	Cutibacterium	Cutibacterium_acnes	GCF_004136195.1	TRUE	2495002	TRUE	No	Cutibacterium acnes Comprehensive	2	2
Cutibacterium_acnes_RS_GCF_004136215_1	Cutibacterium	Cutibacterium_acnes	GCF_004136215.1	TRUE	2560634	TRUE	Cutibacterium Diversity	Cutibacterium acnes Comprehensive	3	3
Cutibacterium_acnes_RS_GCF_004167045_1	Cutibacterium	Cutibacterium_acnes	GCF_004167045.1	FALSE	700620	TRUE	No	Cutibacterium acnes Comprehensive	1	1
Cutibacterium_acnes_RS_GCF_005773775_1	Cutibacterium	Cutibacterium_acnes	GCF_005773775.1	FALSE	543395	TRUE	No	Cutibacterium acnes Comprehensive	3	3
Cutibacterium_acnes_RS_GCF_005773805_1	Cutibacterium	Cutibacterium_acnes	GCF_005773805.1	FALSE	323361	TRUE	No	Cutibacterium acnes Comprehensive	3	3
Cutibacterium_acnes_RS_GCF_005773825_1	Cutibacterium	Cutibacterium_acnes	GCF_005773825.1	FALSE	202430	TRUE	No	Cutibacterium acnes Comprehensive	3	3
Cutibacterium_acnes_RS_GCF_005773835_1	Cutibacterium	Cutibacterium_acnes	GCF_005773835.1	FALSE	324730	TRUE	No	Cutibacterium acnes Comprehensive	3	3
Cutibacterium_acnes_RS_GCF_005773845_1	Cutibacterium	Cutibacterium_acnes	GCF_005773845.1	FALSE	646655	TRUE	No	Cutibacterium acnes Comprehensive	2	2
Cutibacterium_acnes_RS_GCF_005773885_1	Cutibacterium	Cutibacterium_acnes	GCF_005773885.1	FALSE	591560	TRUE	No	Cutibacterium acnes Comprehensive	2	2
Cutibacterium_acnes_RS_GCF_005773905_1	Cutibacterium	Cutibacterium_acnes	GCF_005773905.1	FALSE	703498	TRUE	No	Cutibacterium acnes Comprehensive	2	2
Cutibacterium_acnes_RS_GCF_005773925_1	Cutibacterium	Cutibacterium_acnes	GCF_005773925.1	FALSE	637138	TRUE	No	Cutibacterium acnes Comprehensive	2	2
Cutibacterium_acnes_RS_GCF_005773935_1	Cutibacterium	Cutibacterium_acnes	GCF_005773935.1	FALSE	312323	TRUE	No	Cutibacterium acnes Comprehensive	1	2
Cutibacterium_acnes_RS_GCF_005773965_1	Cutibacterium	Cutibacterium_acnes	GCF_005773965.1	FALSE	703382	TRUE	No	Cutibacterium acnes Comprehensive	2	2
Cutibacterium_acnes_RS_GCF_005773975_1	Cutibacterium	Cutibacterium_acnes	GCF_005773975.1	FALSE	236497	TRUE	No	Cutibacterium acnes Comprehensive	1	2
Cutibacterium_acnes_RS_GCF_005774005_1	Cutibacterium	Cutibacterium_acnes	GCF_005774005.1	FALSE	774357	TRUE	No	Cutibacterium acnes Comprehensive	1	2
Cutibacterium_acnes_RS_GCF_005774015_1	Cutibacterium	Cutibacterium_acnes	GCF_005774015.1	FALSE	718606	TRUE	No	Cutibacterium acnes Comprehensive	1	2
Cutibacterium_acnes_RS_GCF_005774035_1	Cutibacterium	Cutibacterium_acnes	GCF_005774035.1	FALSE	386448	TRUE	No	Cutibacterium acnes Comprehensive	1	2
Cutibacterium_acnes_RS_GCF_005774065_1	Cutibacterium	Cutibacterium_acnes	GCF_005774065.1	FALSE	691331	TRUE	No	Cutibacterium acnes Comprehensive	2	2
Cutibacterium_acnes_RS_GCF_005774075_1	Cutibacterium	Cutibacterium_acnes	GCF_005774075.1	FALSE	546112	TRUE	No	Cutibacterium acnes Comprehensive	1	2
Cutibacterium_acnes_RS_GCF_005774105_1	Cutibacterium	Cutibacterium_acnes	GCF_005774105.1	FALSE	702079	TRUE	No	Cutibacterium acnes Comprehensive	1	2
Cutibacterium_acnes_RS_GCF_005774125_1	Cutibacterium	Cutibacterium_acnes	GCF_005774125.1	FALSE	652071	TRUE	No	Cutibacterium acnes Comprehensive	2	2
Cutibacterium_acnes_RS_GCF_005774135_1	Cutibacterium	Cutibacterium_acnes	GCF_005774135.1	FALSE	701809	TRUE	No	Cutibacterium acnes Comprehensive	1	2
Cutibacterium_acnes_RS_GCF_005774145_1	Cutibacterium	Cutibacterium_acnes	GCF_005774145.1	FALSE	1468662	TRUE	No	Cutibacterium acnes Comprehensive	2	2
Cutibacterium_acnes_RS_GCF_005774165_1	Cutibacterium	Cutibacterium_acnes	GCF_005774165.1	FALSE	151775	TRUE	No	Cutibacterium acnes Comprehensive	2	2
Cutibacterium_acnes_RS_GCF_005774205_1	Cutibacterium	Cutibacterium_acnes	GCF_005774205.1	FALSE	700701	TRUE	No	Cutibacterium acnes Comprehensive	2	2
Cutibacterium_acnes_RS_GCF_005774215_1	Cutibacterium	Cutibacterium_acnes	GCF_005774215.1	FALSE	700868	TRUE	No	Cutibacterium acnes Comprehensive	2	2
Cutibacterium_acnes_RS_GCF_005774245_1	Cutibacterium	Cutibacterium_acnes	GCF_005774245.1	FALSE	701005	TRUE	No	Cutibacterium acnes Comprehensive	2	2
Cutibacterium_acnes_RS_GCF_005774255_1	Cutibacterium	Cutibacterium_acnes	GCF_005774255.1	FALSE	476412	TRUE	No	Cutibacterium acnes Comprehensive	3	3
Cutibacterium_acnes_RS_GCF_005774265_1	Cutibacterium	Cutibacterium_acnes	GCF_005774265.1	FALSE	470997	TRUE	No	Cutibacterium acnes Comprehensive	2	2
Cutibacterium_acnes_RS_GCF_005774305_1	Cutibacterium	Cutibacterium_acnes	GCF_005774305.1	FALSE	585167	TRUE	No	Cutibacterium acnes Comprehensive	3	3
Cutibacterium_acnes_RS_GCF_005774325_1	Cutibacterium	Cutibacterium_acnes	GCF_005774325.1	FALSE	779858	TRUE	No	Cutibacterium acnes Comprehensive	2	3
Cutibacterium_acnes_RS_GCF_005774335_1	Cutibacterium	Cutibacterium_acnes	GCF_005774335.1	FALSE	1598752	TRUE	No	Cutibacterium acnes Comprehensive	2	2
Cutibacterium_acnes_RS_GCF_005774345_1	Cutibacterium	Cutibacterium_acnes	GCF_005774345.1	FALSE	539004	TRUE	No	Cutibacterium acnes Comprehensive	2	2
Cutibacterium_acnes_RS_GCF_005774355_1	Cutibacterium	Cutibacterium_acnes	GCF_005774355.1	FALSE	533065	TRUE	No	Cutibacterium acnes Comprehensive	2	2
Cutibacterium_acnes_RS_GCF_005774405_1	Cutibacterium	Cutibacterium_acnes	GCF_005774405.1	FALSE	893762	TRUE	No	Cutibacterium acnes Comprehensive	2	2
Cutibacterium_acnes_RS_GCF_005774425_1	Cutibacterium	Cutibacterium_acnes	GCF_005774425.1	FALSE	689629	TRUE	No	Cutibacterium acnes Comprehensive	2	2
Cutibacterium_acnes_RS_GCF_005774435_1	Cutibacterium	Cutibacterium_acnes	GCF_005774435.1	FALSE	585344	TRUE	No	Cutibacterium acnes Comprehensive	3	3
Cutibacterium_acnes_RS_GCF_005774445_1	Cutibacterium	Cutibacterium_acnes	GCF_005774445.1	FALSE	700567	TRUE	No	Cutibacterium acnes Comprehensive	2	2
Cutibacterium_acnes_RS_GCF_005774465_1	Cutibacterium	Cutibacterium_acnes	GCF_005774465.1	FALSE	637053	TRUE	No	Cutibacterium acnes Comprehensive	2	2
Cutibacterium_acnes_RS_GCF_005887575_1	Cutibacterium	Cutibacterium_acnes	GCF_005887575.1	FALSE	45774	TRUE	No	Cutibacterium acnes Comprehensive	0	1
Cutibacterium_acnes_RS_GCF_005937145_1	Cutibacterium	Cutibacterium_acnes	GCF_005937145.1	FALSE	312323	TRUE	No	Cutibacterium acnes Comprehensive	1	2
Cutibacterium_acnes_RS_GCF_005937155_1	Cutibacterium	Cutibacterium_acnes	GCF_005937155.1	FALSE	591875	TRUE	No	Cutibacterium acnes Comprehensive	2	2
Cutibacterium_acnes_RS_GCF_005937165_1	Cutibacterium	Cutibacterium_acnes	GCF_005937165.1	FALSE	324786	TRUE	No	Cutibacterium acnes Comprehensive	3	3
Cutibacterium_acnes_RS_GCF_005937245_1	Cutibacterium	Cutibacterium_acnes	GCF_005937245.1	FALSE	703427	TRUE	No	Cutibacterium acnes Comprehensive	2	2
Cutibacterium_acnes_RS_GCF_005937255_1	Cutibacterium	Cutibacterium_acnes	GCF_005937255.1	FALSE	386451	TRUE	No	Cutibacterium acnes Comprehensive	1	2
Cutibacterium_acnes_RS_GCF_005937265_1	Cutibacterium	Cutibacterium_acnes	GCF_005937265.1	FALSE	703382	TRUE	No	Cutibacterium acnes Comprehensive	2	2
Cutibacterium_acnes_RS_GCF_005937275_1	Cutibacterium	Cutibacterium_acnes	GCF_005937275.1	FALSE	236686	TRUE	No	Cutibacterium acnes Comprehensive	1	2
Cutibacterium_acnes_RS_GCF_005937285_1	Cutibacterium	Cutibacterium_acnes	GCF_005937285.1	FALSE	252756	TRUE	No	Cutibacterium acnes Comprehensive	1	2
Cutibacterium_acnes_RS_GCF_005937345_1	Cutibacterium	Cutibacterium_acnes	GCF_005937345.1	FALSE	702079	TRUE	No	Cutibacterium acnes Comprehensive	1	2
Cutibacterium_acnes_RS_GCF_005937355_1	Cutibacterium	Cutibacterium_acnes	GCF_005937355.1	FALSE	151917	TRUE	No	Cutibacterium acnes Comprehensive	2	2
Cutibacterium_acnes_RS_GCF_005937365_1	Cutibacterium	Cutibacterium_acnes	GCF_005937365.1	FALSE	718606	TRUE	No	Cutibacterium acnes Comprehensive	1	2
Cutibacterium_acnes_RS_GCF_005937375_1	Cutibacterium	Cutibacterium_acnes	GCF_005937375.1	FALSE	700703	TRUE	No	Cutibacterium acnes Comprehensive	2	2
Cutibacterium_acnes_RS_GCF_005937385_1	Cutibacterium	Cutibacterium_acnes	GCF_005937385.1	FALSE	546125	TRUE	No	Cutibacterium acnes Comprehensive	1	2
Cutibacterium_acnes_RS_GCF_005937445_1	Cutibacterium	Cutibacterium_acnes	GCF_005937445.1	FALSE	476433	TRUE	No	Cutibacterium acnes Comprehensive	3	3
Cutibacterium_acnes_RS_GCF_005937455_1	Cutibacterium	Cutibacterium_acnes	GCF_005937455.1	FALSE	471003	TRUE	No	Cutibacterium acnes Comprehensive	2	2
Cutibacterium_acnes_RS_GCF_005937465_1	Cutibacterium	Cutibacterium_acnes	GCF_005937465.1	FALSE	779858	TRUE	No	Cutibacterium acnes Comprehensive	2	3
Cutibacterium_acnes_RS_GCF_005937475_1	Cutibacterium	Cutibacterium_acnes	GCF_005937475.1	FALSE	543400	TRUE	No	Cutibacterium acnes Comprehensive	3	3
Cutibacterium_acnes_RS_GCF_005937505_1	Cutibacterium	Cutibacterium_acnes	GCF_005937505.1	FALSE	539021	TRUE	No	Cutibacterium acnes Comprehensive	2	2
Cutibacterium_acnes_RS_GCF_005937545_1	Cutibacterium	Cutibacterium_acnes	GCF_005937545.1	FALSE	323380	TRUE	No	Cutibacterium acnes Comprehensive	3	3
Cutibacterium_acnes_RS_GCF_005937555_1	Cutibacterium	Cutibacterium_acnes	GCF_005937555.1	FALSE	646655	TRUE	No	Cutibacterium acnes Comprehensive	2	2
Cutibacterium_acnes_RS_GCF_005937565_1	Cutibacterium	Cutibacterium_acnes	GCF_005937565.1	FALSE	202434	TRUE	No	Cutibacterium acnes Comprehensive	3	3
Cutibacterium_acnes_RS_GCF_005937595_1	Cutibacterium	Cutibacterium_acnes	GCF_005937595.1	FALSE	703498	TRUE	No	Cutibacterium acnes Comprehensive	2	2
Cutibacterium_acnes_RS_GCF_005937615_1	Cutibacterium	Cutibacterium_acnes	GCF_005937615.1	FALSE	637192	TRUE	No	Cutibacterium acnes Comprehensive	2	2
Cutibacterium_acnes_RS_GCF_005937645_1	Cutibacterium	Cutibacterium_acnes	GCF_005937645.1	FALSE	774564	TRUE	No	Cutibacterium acnes Comprehensive	1	2
Cutibacterium_acnes_RS_GCF_005937675_1	Cutibacterium	Cutibacterium_acnes	GCF_005937675.1	FALSE	691365	TRUE	No	Cutibacterium acnes Comprehensive	2	2
Cutibacterium_acnes_RS_GCF_005937695_1	Cutibacterium	Cutibacterium_acnes	GCF_005937695.1	FALSE	1468662	TRUE	No	Cutibacterium acnes Comprehensive	2	2
Cutibacterium_acnes_RS_GCF_005937705_1	Cutibacterium	Cutibacterium_acnes	GCF_005937705.1	FALSE	701809	TRUE	No	Cutibacterium acnes Comprehensive	1	2
Cutibacterium_acnes_RS_GCF_005937745_1	Cutibacterium	Cutibacterium_acnes	GCF_005937745.1	FALSE	652071	TRUE	No	Cutibacterium acnes Comprehensive	2	2
Cutibacterium_acnes_RS_GCF_005937755_1	Cutibacterium	Cutibacterium_acnes	GCF_005937755.1	FALSE	700868	TRUE	No	Cutibacterium acnes Comprehensive	2	2
Cutibacterium_acnes_RS_GCF_005937785_1	Cutibacterium	Cutibacterium_acnes	GCF_005937785.1	FALSE	585182	TRUE	No	Cutibacterium acnes Comprehensive	3	3
Cutibacterium_acnes_RS_GCF_005937805_1	Cutibacterium	Cutibacterium_acnes	GCF_005937805.1	FALSE	533084	TRUE	No	Cutibacterium acnes Comprehensive	2	2
Cutibacterium_acnes_RS_GCF_006240615_1	Cutibacterium	Cutibacterium_acnes	GCF_006240615.1	FALSE	893839	TRUE	No	Cutibacterium acnes Comprehensive	2	2
Cutibacterium_acnes_RS_GCF_006240625_1	Cutibacterium	Cutibacterium_acnes	GCF_006240625.1	FALSE	1598779	TRUE	No	Cutibacterium acnes Comprehensive	2	2
Cutibacterium_acnes_RS_GCF_006240655_1	Cutibacterium	Cutibacterium_acnes	GCF_006240655.1	FALSE	126657	TRUE	No	Cutibacterium acnes Comprehensive	3	3
Cutibacterium_acnes_RS_GCF_006240665_1	Cutibacterium	Cutibacterium_acnes	GCF_006240665.1	FALSE	637053	TRUE	No	Cutibacterium acnes Comprehensive	2	2
Cutibacterium_acnes_RS_GCF_006240685_1	Cutibacterium	Cutibacterium_acnes	GCF_006240685.1	FALSE	689629	TRUE	No	Cutibacterium acnes Comprehensive	2	2
Cutibacterium_acnes_RS_GCF_006240705_1	Cutibacterium	Cutibacterium_acnes	GCF_006240705.1	FALSE	585344	TRUE	No	Cutibacterium acnes Comprehensive	3	3
Cutibacterium_acnes_RS_GCF_006240735_1	Cutibacterium	Cutibacterium_acnes	GCF_006240735.1	FALSE	1177727	TRUE	No	Cutibacterium acnes Comprehensive	2	2
Cutibacterium_acnes_RS_GCF_006739385_1	Cutibacterium	Cutibacterium_acnes	GCF_006739385.1	TRUE	2494738	TRUE	No	Cutibacterium acnes Comprehensive	2	2
Cutibacterium_acnes_RS_GCF_008728435_1	Cutibacterium	Cutibacterium_acnes	GCF_008728435.1	TRUE	2494216	TRUE	No	Cutibacterium acnes Comprehensive	2	2
Cutibacterium_acnes_RS_GCF_008868325_1	Cutibacterium	Cutibacterium_acnes	GCF_008868325.1	FALSE	690875	TRUE	No	Cutibacterium acnes Comprehensive	2	2
Cutibacterium_acnes_RS_GCF_009177305_1	Cutibacterium	Cutibacterium_acnes	GCF_009177305.1	TRUE	2494387	TRUE	No	Cutibacterium acnes Comprehensive	2	2
Cutibacterium_acnes_RS_GCF_009737035_1	Cutibacterium	Cutibacterium_acnes	GCF_009737035.1	FALSE	348341	TRUE	No	Cutibacterium acnes Comprehensive	3	3
Cutibacterium_acnes_RS_GCF_009737065_1	Cutibacterium	Cutibacterium_acnes	GCF_009737065.1	FALSE	703492	TRUE	No	Cutibacterium acnes Comprehensive	2	2
Cutibacterium_acnes_RS_GCF_009737075_1	Cutibacterium	Cutibacterium_acnes	GCF_009737075.1	FALSE	572735	TRUE	No	Cutibacterium acnes Comprehensive	3	3
Cutibacterium_acnes_RS_GCF_009737125_1	Cutibacterium	Cutibacterium_acnes	GCF_009737125.1	FALSE	347589	TRUE	No	Cutibacterium acnes Comprehensive	3	3
Cutibacterium_acnes_RS_GCF_011399315_1	Cutibacterium	Cutibacterium_acnes	GCF_011399315.1	TRUE	2494525	TRUE	No	Cutibacterium acnes Comprehensive	2	2
Cutibacterium_acnes_RS_GCF_011399455_1	Cutibacterium	Cutibacterium_acnes	GCF_011399455.1	TRUE	2504552	TRUE	No	Cutibacterium acnes Comprehensive	2	2
Cutibacterium_acnes_RS_GCF_900102845_1	Cutibacterium	Cutibacterium_acnes	GCF_900102845.1	FALSE	323869	TRUE	No	Cutibacterium acnes Comprehensive	3	3
Cutibacterium_acnes_RS_GCF_902363305_1	Cutibacterium	Cutibacterium_acnes	GCF_902363305.1	FALSE	703477	TRUE	No	Cutibacterium acnes Comprehensive	2	2
Cutibacterium_avidum_GB_GCA_000413335_1	Cutibacterium	Cutibacterium_avidum	GCA_000413335.1	FALSE	2735781	TRUE	Cutibacterium Diversity	No	1	NA
Cutibacterium_avidum_GB_GCA_000477675_1	Cutibacterium	Cutibacterium_avidum	GCA_000477675.1	FALSE	2553530	TRUE	Cutibacterium Diversity	No	1	NA
Cutibacterium_avidum_GB_GCA_000477695_1	Cutibacterium	Cutibacterium_avidum	GCA_000477695.1	FALSE	1380803	TRUE	No	No	1	NA
Cutibacterium_avidum_GB_GCA_000477735_1	Cutibacterium	Cutibacterium_avidum	GCA_000477735.1	FALSE	1392056	TRUE	No	No	1	NA
Cutibacterium_avidum_GB_GCA_000477795_1	Cutibacterium	Cutibacterium_avidum	GCA_000477795.1	FALSE	1401021	TRUE	No	No	1	NA
Cutibacterium_avidum_RS_GCF_000227295_1	Cutibacterium	Cutibacterium_avidum	GCF_000227295.1	FALSE	2542712	TRUE	No	No	1	NA
Cutibacterium_avidum_RS_GCF_000367205_1	Cutibacterium	Cutibacterium_avidum	GCF_000367205.1	FALSE	2526138	TRUE	No	No	1	NA
Cutibacterium_avidum_RS_GCF_000463645_1	Cutibacterium	Cutibacterium_avidum	GCF_000463645.1	FALSE	11152	TRUE	No	No	1	NA
Cutibacterium_avidum_RS_GCF_001546875_1	Cutibacterium	Cutibacterium_avidum	GCF_001546875.1	FALSE	701708	TRUE	No	No	1	NA
Cutibacterium_avidum_RS_GCF_001692965_1	Cutibacterium	Cutibacterium_avidum	GCF_001692965.1	FALSE	115268	TRUE	No	No	1	NA
Cutibacterium_avidum_RS_GCF_001714705_1	Cutibacterium	Cutibacterium_avidum	GCF_001714705.1	TRUE	2729848	TRUE	Cutibacterium Diversity	No	1	NA
Cutibacterium_avidum_RS_GCF_001866575_1	Cutibacterium	Cutibacterium_avidum	GCF_001866575.1	FALSE	486392	TRUE	No	No	1	NA
Cutibacterium_avidum_RS_GCF_001866585_1	Cutibacterium	Cutibacterium_avidum	GCF_001866585.1	FALSE	289009	TRUE	No	No	1	NA
Cutibacterium_avidum_RS_GCF_001866625_1	Cutibacterium	Cutibacterium_avidum	GCF_001866625.1	FALSE	802850	TRUE	No	No	2	NA
Cutibacterium_avidum_RS_GCF_002578695_1	Cutibacterium	Cutibacterium_avidum	GCF_002578695.1	FALSE	541373	TRUE	No	No	1	NA
Cutibacterium_avidum_RS_GCF_002578705_1	Cutibacterium	Cutibacterium_avidum	GCF_002578705.1	FALSE	234767	TRUE	No	No	1	NA
Cutibacterium_avidum_RS_GCF_002578765_1	Cutibacterium	Cutibacterium_avidum	GCF_002578765.1	FALSE	280328	TRUE	No	No	1	NA
Cutibacterium_avidum_RS_GCF_002578825_1	Cutibacterium	Cutibacterium_avidum	GCF_002578825.1	FALSE	487366	TRUE	No	No	1	NA
Cutibacterium_avidum_RS_GCF_002578835_1	Cutibacterium	Cutibacterium_avidum	GCF_002578835.1	FALSE	380811	TRUE	No	No	1	NA
Cutibacterium_avidum_RS_GCF_003426585_1	Cutibacterium	Cutibacterium_avidum	GCF_003426585.1	FALSE	268936	TRUE	Cutibacterium Diversity	No	1	NA
Cutibacterium_avidum_RS_GCF_005796055_1	Cutibacterium	Cutibacterium_avidum	GCF_005796055.1	FALSE	102368	TRUE	No	No	1	NA
Cutibacterium_avidum_RS_GCF_005937655_1	Cutibacterium	Cutibacterium_avidum	GCF_005937655.1	FALSE	268936	TRUE	No	No	1	NA
Cutibacterium_avidum_RS_GCF_902375045_1	Cutibacterium	Cutibacterium_avidum	GCF_902375045.1	FALSE	2735781	TRUE	No	No	1	NA
Cutibacterium_granulosum_GB_GCA_000477715_1	Cutibacterium	Cutibacterium_granulosum	GCA_000477715.1	FALSE	1405158	TRUE	Cutibacterium Diversity	No	0	NA
Cutibacterium_granulosum_RS_GCF_000463665_1	Cutibacterium	Cutibacterium_granulosum	GCF_000463665.1	FALSE	10520	TRUE	Cutibacterium Diversity	No	1	NA
Cutibacterium_granulosum_RS_GCF_000464495_1	Cutibacterium	Cutibacterium_granulosum	GCF_000464495.1	FALSE	53576	TRUE	No	No	1	NA
Cutibacterium_granulosum_RS_GCF_900186975_1	Cutibacterium	Cutibacterium_granulosum	GCF_900186975.1	TRUE	2175244	TRUE	Cutibacterium Diversity	No	1	NA
Cutibacterium_humerusii_RS_GCF_000144085_1	Cutibacterium	Cutibacterium_humerusii	GCF_000144085.1	FALSE	305265	TRUE	No	No	2	NA
Cutibacterium_humerusii_RS_GCF_000145075_1	Cutibacterium	Cutibacterium_humerusii	GCF_000145075.1	FALSE	711145	TRUE	No	No	2	NA
Cutibacterium_humerusii_RS_GCF_000145415_1	Cutibacterium	Cutibacterium_humerusii	GCF_000145415.1	FALSE	488376	TRUE	No	No	3	NA
Cutibacterium_humerusii_RS_GCF_000204235_1	Cutibacterium	Cutibacterium_humerusii	GCF_000204235.1	FALSE	660246	TRUE	No	No	2	NA
Cutibacterium_humerusii_RS_GCF_001717565_1	Cutibacterium	Cutibacterium_humerusii	GCF_001717565.1	TRUE	2571505	TRUE	Cutibacterium Diversity	No	2	NA
Cutibacterium_humerusii_RS_GCF_003384615_1	Cutibacterium	Cutibacterium_humerusii	GCF_003384615.1	FALSE	1366452	TRUE	No	No	2	NA
Cutibacterium_humerusii_RS_GCF_004793845_1	Cutibacterium	Cutibacterium_humerusii	GCF_004793845.1	FALSE	424532	TRUE	No	No	2	NA
Cutibacterium_humerusii_RS_GCF_008326345_1	Cutibacterium	Cutibacterium_humerusii	GCF_008326345.1	FALSE	711608	TRUE	No	No	2	NA
Cutibacterium_humerusii_RS_GCF_900604505_1	Cutibacterium	Cutibacterium_humerusii	GCF_900604505.1	FALSE	918348	TRUE	No	No	2	NA
Cutibacterium_namnetense_GB_GCA_005768695_1	Cutibacterium	Cutibacterium_namnetense	GCA_005768695.1	FALSE	15724	TRUE	No	No	0	NA
Cutibacterium_namnetense_RS_GCF_000221145_1	Cutibacterium	Cutibacterium_namnetense	GCF_000221145.1	FALSE	226906	TRUE	No	No	0	NA
Cutibacterium_namnetense_RS_GCF_001642025_1	Cutibacterium	Cutibacterium_namnetense	GCF_001642025.1	FALSE	625520	TRUE	No	No	0	NA
Cutibacterium_namnetense_RS_GCF_003384605_1	Cutibacterium	Cutibacterium_namnetense	GCF_003384605.1	FALSE	1255743	TRUE	Cutibacterium Diversity	No	0	NA
Cutibacterium_namnetense_RS_GCF_900343115_1	Cutibacterium	Cutibacterium_namnetense	GCF_900343115.1	FALSE	135750	TRUE	No	No	0	NA
Cutibacterium_sp009696315_RS_GCF_009696315_1	Cutibacterium	Cutibacterium_sp009696315	GCF_009696315.1	FALSE	738561	TRUE	Cutibacterium Diversity	No	1	NA
Cutibacterium_timonense_RS_GCF_900605005_1	Cutibacterium	Cutibacterium_timonense	GCF_900605005.1	FALSE	2774835	TRUE	Cutibacterium Diversity	No	2	NA
Micrococcus_cohnii_RS_GCF_007677845_1	Micrococcus	Micrococcus_cohnii	GCF_007677845.1	FALSE	762202	TRUE	No	No	3	NA
Micrococcus_cohnii_RS_GCF_007679315_1	Micrococcus	Micrococcus_cohnii	GCF_007679315.1	FALSE	762283	TRUE	No	No	3	NA
Micrococcus_cohnii_RS_GCF_014205175_1	Micrococcus	Micrococcus_cohnii	GCF_014205175.1	FALSE	2275595	TRUE	Micrococcus Diversity	No	3	NA
Micrococcus_endophyticus_GB_GCA_000309825_2	Micrococcus	Micrococcus_endophyticus	GCA_000309825.2	FALSE	10041	TRUE	Micrococcus Diversity	No	5	NA
Micrococcus_endophyticus_RS_GCF_005280335_1	Micrococcus	Micrococcus_endophyticus	GCF_005280335.1	TRUE	2848891	TRUE	Micrococcus Diversity	No	6	NA
Micrococcus_endophyticus_RS_GCF_007673115_1	Micrococcus	Micrococcus_endophyticus	GCF_007673115.1	FALSE	78490	TRUE	Micrococcus Diversity	No	5	NA
Micrococcus_endophyticus_RS_GCF_014205115_1	Micrococcus	Micrococcus_endophyticus	GCF_014205115.1	FALSE	2710986	TRUE	Micrococcus Diversity	No	5	NA
Micrococcus_flavus_GB_GCA_014644875_1	Micrococcus	Micrococcus_flavus	GCA_014644875.1	FALSE	292169	TRUE	No	No	4	NA
Micrococcus_flavus_RS_GCF_004563965_1	Micrococcus	Micrococcus_flavus	GCF_004563965.1	FALSE	132206	TRUE	No	No	4	NA
Micrococcus_flavus_RS_GCF_014204815_1	Micrococcus	Micrococcus_flavus	GCF_014204815.1	FALSE	2512792	TRUE	Micrococcus Diversity	No	4	NA
Micrococcus_luteus_GB_GCA_002338085_1	Micrococcus	Micrococcus_luteus	GCA_002338085.1	FALSE	42125	TRUE	Micrococcus Diversity	Micrococcus luteus Comprehensive	6	6
Micrococcus_luteus_GB_GCA_002338685_1	Micrococcus	Micrococcus_luteus	GCA_002338685.1	FALSE	20010	TRUE	Micrococcus Diversity	Micrococcus luteus Comprehensive	6	6
Micrococcus_luteus_GB_GCA_003071525_2	Micrococcus	Micrococcus_luteus	GCA_003071525.2	TRUE	2570740	TRUE	Micrococcus Diversity	Micrococcus luteus Comprehensive	6	6
Micrococcus_luteus_GB_GCA_003417425_1	Micrococcus	Micrococcus_luteus	GCA_003417425.1	FALSE	11411	TRUE	No	Micrococcus luteus Comprehensive	4	4
Micrococcus_luteus_GB_GCA_003456825_1	Micrococcus	Micrococcus_luteus	GCA_003456825.1	FALSE	6048	TRUE	No	Micrococcus luteus Comprehensive	4	4
Micrococcus_luteus_GB_GCA_003530855_1	Micrococcus	Micrococcus_luteus	GCA_003530855.1	FALSE	5905	TRUE	No	Micrococcus luteus Comprehensive (Dropped because of high-ambiguity for ribosomal protein coverage)	3	3
Micrococcus_luteus_GB_GCA_004563765_1	Micrococcus	Micrococcus_luteus	GCA_004563765.1	FALSE	15505	TRUE	No	Micrococcus luteus Comprehensive	5	5
Micrococcus_luteus_GB_GCA_006094415_1	Micrococcus	Micrococcus_luteus	GCA_006094415.1	TRUE	2560556	TRUE	Micrococcus Diversity	Micrococcus luteus Comprehensive	4	4
Micrococcus_luteus_GB_GCA_009873315_1	Micrococcus	Micrococcus_luteus	GCA_009873315.1	TRUE	2414459	TRUE	No	Micrococcus luteus Comprehensive	4	4
Micrococcus_luteus_GB_GCA_011751645_1	Micrococcus	Micrococcus_luteus	GCA_011751645.1	FALSE	94513	TRUE	Micrococcus Diversity	Micrococcus luteus Comprehensive	6	6
Micrococcus_luteus_LK100	Micrococcus	Micrococcus luteus	JALXOQ000000000.2	FALSE	25638	FALSE	Micrococcus Diversity	Micrococcus luteus Comprehensive	6	6
Micrococcus_luteus_LK1002	Micrococcus	Micrococcus luteus	JALXWE000000000.2	FALSE	53189	FALSE	No	Micrococcus luteus Comprehensive	6	6
Micrococcus_luteus_LK1007	Micrococcus	Micrococcus luteus	JALXVL000000000.2	FALSE	49200	FALSE	No	Micrococcus luteus Comprehensive	6	6
Micrococcus_luteus_LK1008	Micrococcus	Micrococcus luteus	JALXVJ000000000.2	FALSE	48808	FALSE	Micrococcus Diversity	Micrococcus luteus Comprehensive	6	6
Micrococcus_luteus_LK1009	Micrococcus	Micrococcus luteus	JALXVU000000000.2	FALSE	38883	FALSE	No	Micrococcus luteus Comprehensive	6	6
Micrococcus_luteus_LK1012	Micrococcus	Micrococcus luteus	JALXVK000000000.2	FALSE	50092	FALSE	Micrococcus Diversity	Micrococcus luteus Comprehensive	6	6
Micrococcus_luteus_LK1014	Micrococcus	Micrococcus luteus	JALXWH000000000.2	FALSE	65025	FALSE	Micrococcus Diversity	Micrococcus luteus Comprehensive	6	6
Micrococcus_luteus_LK1018	Micrococcus	Micrococcus luteus	JALXWF000000000.2	FALSE	44908	FALSE	Micrococcus Diversity	Micrococcus luteus Comprehensive	6	6
Micrococcus_luteus_LK1019	Micrococcus	Micrococcus luteus	JALXVN000000000.2	FALSE	33265	FALSE	No	Micrococcus luteus Comprehensive	6	6
Micrococcus_luteus_LK1022	Micrococcus	Micrococcus luteus	JALXWI000000000.2	FALSE	57304	FALSE	Micrococcus Diversity	Micrococcus luteus Comprehensive	6	6
Micrococcus_luteus_LK1025	Micrococcus	Micrococcus luteus	JALXWA000000000.2	FALSE	60730	FALSE	Micrococcus Diversity	Micrococcus luteus Comprehensive	5	5
Micrococcus_luteus_LK1026	Micrococcus	Micrococcus luteus	JALXWG000000000.2	FALSE	69517	FALSE	No	Micrococcus luteus Comprehensive	6	6
Micrococcus_luteus_LK1036	Micrococcus	Micrococcus luteus	JALXSA000000000.2	FALSE	52960	FALSE	No	Micrococcus luteus Comprehensive	6	6
Micrococcus_luteus_LK1048	Micrococcus	Micrococcus luteus	JALXSH000000000.2	FALSE	54976	FALSE	No	Micrococcus luteus Comprehensive	6	6
Micrococcus_luteus_LK1049	Micrococcus	Micrococcus luteus	JALXSF000000000.2	FALSE	48139	FALSE	Micrococcus Diversity	Micrococcus luteus Comprehensive	6	6
Micrococcus_luteus_LK1050	Micrococcus	Micrococcus luteus	JALXSJ000000000.2	FALSE	55710	FALSE	No	Micrococcus luteus Comprehensive	5	5
Micrococcus_luteus_LK1051	Micrococcus	Micrococcus luteus	JALXSI000000000.2	FALSE	63250	FALSE	Micrococcus Diversity	Micrococcus luteus Comprehensive	6	6
Micrococcus_luteus_LK1053	Micrococcus	Micrococcus luteus	JALXSC000000000.2	FALSE	49802	FALSE	Micrococcus Diversity	Micrococcus luteus Comprehensive	6	6
Micrococcus_luteus_LK1056	Micrococcus	Micrococcus luteus	JALXSE000000000.2	FALSE	58624	FALSE	Micrococcus Diversity	Micrococcus luteus Comprehensive	6	6
Micrococcus_luteus_LK1070	Micrococcus	Micrococcus luteus	JALXSG000000000.2	FALSE	58954	FALSE	No	Micrococcus luteus Comprehensive	6	6
Micrococcus_luteus_LK1073	Micrococcus	Micrococcus luteus	JALXSB000000000.2	FALSE	62819	FALSE	No	Micrococcus luteus Comprehensive	6	6
Micrococcus_luteus_LK1090	Micrococcus	Micrococcus luteus	JALXUM000000000.2	FALSE	51479	FALSE	Micrococcus Diversity	Micrococcus luteus Comprehensive	6	6
Micrococcus_luteus_LK1091	Micrococcus	Micrococcus luteus	JALXUW000000000.2	FALSE	76103	FALSE	Micrococcus Diversity	Micrococcus luteus Comprehensive	6	5
Micrococcus_luteus_LK1099	Micrococcus	Micrococcus luteus	JALXUR000000000.2	FALSE	46089	FALSE	Micrococcus Diversity	Micrococcus luteus Comprehensive	7	6
Micrococcus_luteus_LK1104	Micrococcus	Micrococcus luteus	JALXVC000000000.2	FALSE	40355	FALSE	No	Micrococcus luteus Comprehensive	6	6
Micrococcus_luteus_LK1105	Micrococcus	Micrococcus luteus	JALXVB000000000.2	FALSE	60768	FALSE	No	Micrococcus luteus Comprehensive	6	6
Micrococcus_luteus_LK1106	Micrococcus	Micrococcus luteus	JALXVA000000000.2	FALSE	52464	FALSE	No	Micrococcus luteus Comprehensive	6	6
Micrococcus_luteus_LK1113	Micrococcus	Micrococcus luteus	JALXUJ000000000.2	FALSE	48153	FALSE	Micrococcus Diversity	Micrococcus luteus Comprehensive	6	6
Micrococcus_luteus_LK1117	Micrococcus	Micrococcus luteus	JALXUE000000000.2	FALSE	67457	FALSE	No	Micrococcus luteus Comprehensive	6	6
Micrococcus_luteus_LK1121	Micrococcus	Micrococcus luteus	JALXVD000000000.2	FALSE	70782	FALSE	No	Micrococcus luteus Comprehensive	6	6
Micrococcus_luteus_LK114	Micrococcus	Micrococcus luteus	JALXOK000000000.2	FALSE	62428	FALSE	Micrococcus Diversity	Micrococcus luteus Comprehensive	6	6
Micrococcus_luteus_LK1145	Micrococcus	Micrococcus luteus	JALXUO000000000.2	FALSE	60380	FALSE	Micrococcus Diversity	Micrococcus luteus Comprehensive	5	5
Micrococcus_luteus_LK1147	Micrococcus	Micrococcus luteus	JALXUN000000000.2	FALSE	47282	FALSE	Micrococcus Diversity	Micrococcus luteus Comprehensive	6	6
Micrococcus_luteus_LK115	Micrococcus	Micrococcus luteus	JALXOI000000000.2	FALSE	69882	FALSE	Micrococcus Diversity	Micrococcus luteus Comprehensive	6	6
Micrococcus_luteus_LK1159	Micrococcus	Micrococcus luteus	JALXUY000000000.2	FALSE	50306	FALSE	No	Micrococcus luteus Comprehensive	6	6
Micrococcus_luteus_LK116	Micrococcus	Micrococcus luteus	JALXOH000000000.2	FALSE	21818	FALSE	Micrococcus Diversity	Micrococcus luteus Comprehensive	6	6
Micrococcus_luteus_LK1173	Micrococcus	Micrococcus luteus	JALXWM000000000.2	FALSE	50873	FALSE	No	Micrococcus luteus Comprehensive	6	6
Micrococcus_luteus_LK1206	Micrococcus	Micrococcus luteus	JALXTM000000000.2	FALSE	50759	FALSE	No	Micrococcus luteus Comprehensive	6	6
Micrococcus_luteus_LK1207	Micrococcus	Micrococcus luteus	JALXTK000000000.2	FALSE	50557	FALSE	Micrococcus Diversity	Micrococcus luteus Comprehensive	6	6
Micrococcus_luteus_LK1208	Micrococcus	Micrococcus luteus	JALXTJ000000000.2	FALSE	57578	FALSE	No	Micrococcus luteus Comprehensive	5	5
Micrococcus_luteus_LK1224	Micrococcus	Micrococcus luteus	JALXST000000000.2	FALSE	52800	FALSE	Micrococcus Diversity	Micrococcus luteus Comprehensive	6	6
Micrococcus_luteus_LK1231	Micrococcus	Micrococcus luteus	JALXSP000000000.2	FALSE	47302	FALSE	Micrococcus Diversity	Micrococcus luteus Comprehensive	6	6
Micrococcus_luteus_LK1274	Micrococcus	Micrococcus luteus	JALXSW000000000.2	FALSE	55332	FALSE	No	Micrococcus luteus Comprehensive	5	5
Micrococcus_luteus_LK1275	Micrococcus	Micrococcus luteus	JALXSV000000000.2	FALSE	50396	FALSE	Micrococcus Diversity	Micrococcus luteus Comprehensive	6	6
Micrococcus_luteus_LK1306	Micrococcus	Micrococcus luteus	JALXKO000000000.2	FALSE	54647	FALSE	No	Micrococcus luteus Comprehensive	6	6
Micrococcus_luteus_LK1330	Micrococcus	Micrococcus luteus	JALXKM000000000.2	FALSE	51153	FALSE	Micrococcus Diversity	Micrococcus luteus Comprehensive	6	6
Micrococcus_luteus_LK1334	Micrococcus	Micrococcus luteus	JALXXG000000000.2	FALSE	63555	FALSE	Micrococcus Diversity	Micrococcus luteus Comprehensive	6	6
Micrococcus_luteus_LK1335	Micrococcus	Micrococcus luteus	JALXXV000000000.2	FALSE	63100	FALSE	Micrococcus Diversity	Micrococcus luteus Comprehensive	6	6
Micrococcus_luteus_LK1379	Micrococcus	Micrococcus luteus	JALXRA000000000.2	FALSE	52936	FALSE	No	Micrococcus luteus Comprehensive	6	6
Micrococcus_luteus_LK1380	Micrococcus	Micrococcus luteus	JALXQZ000000000.2	FALSE	87527	FALSE	Micrococcus Diversity	Micrococcus luteus Comprehensive	6	6
Micrococcus_luteus_LK1382	Micrococcus	Micrococcus luteus	JALXQY000000000.2	FALSE	61433	FALSE	No	Micrococcus luteus Comprehensive	6	6
Micrococcus_luteus_LK1383	Micrococcus	Micrococcus luteus	JALXQX000000000.2	FALSE	47096	FALSE	Micrococcus Diversity	Micrococcus luteus Comprehensive	6	6
Micrococcus_luteus_LK1384	Micrococcus	Micrococcus luteus	JALXQW000000000.2	FALSE	50476	FALSE	Micrococcus Diversity	Micrococcus luteus Comprehensive	6	6
Micrococcus_luteus_LK1390	Micrococcus	Micrococcus luteus	JALXQT000000000.2	FALSE	63597	FALSE	No	Micrococcus luteus Comprehensive	6	6
Micrococcus_luteus_LK1392	Micrococcus	Micrococcus luteus	JALXQS000000000.2	FALSE	52646	FALSE	No	Micrococcus luteus Comprehensive	6	6
Micrococcus_luteus_LK1393	Micrococcus	Micrococcus luteus	JALXQR000000000.2	FALSE	51139	FALSE	Micrococcus Diversity	Micrococcus luteus Comprehensive	6	6
Micrococcus_luteus_LK1397	Micrococcus	Micrococcus luteus	JALXQQ000000000.2	FALSE	52902	FALSE	No	Micrococcus luteus Comprehensive	6	6
Micrococcus_luteus_LK1400	Micrococcus	Micrococcus luteus	JALXQO000000000.2	FALSE	46107	FALSE	No	Micrococcus luteus Comprehensive	6	6
Micrococcus_luteus_LK1402	Micrococcus	Micrococcus luteus	JALXQN000000000.2	FALSE	47086	FALSE	No	Micrococcus luteus Comprehensive	6	6
Micrococcus_luteus_LK145	Micrococcus	Micrococcus luteus	JAOANV000000000.2	FALSE	27630	FALSE	Micrococcus Diversity	Micrococcus luteus Comprehensive	6	6
Micrococcus_luteus_LK149	Micrococcus	Micrococcus luteus	JALXKP000000000.2	FALSE	85724	FALSE	Micrococcus Diversity	Micrococcus luteus Comprehensive	5	5
Micrococcus_luteus_LK166	Micrococcus	Micrococcus luteus	JALXWO000000000.2	FALSE	22767	FALSE	No	Micrococcus luteus Comprehensive	5	5
Micrococcus_luteus_LK187	Micrococcus	Micrococcus luteus	JALXTY000000000.2	FALSE	25230	FALSE	No	Micrococcus luteus Comprehensive	6	6
Micrococcus_luteus_LK199	Micrococcus	Micrococcus luteus	JALXUC000000000.2	FALSE	79086	FALSE	Micrococcus Diversity	Micrococcus luteus Comprehensive	6	6
Micrococcus_luteus_LK206	Micrococcus	Micrococcus luteus	JALXSD000000000.2	FALSE	48453	FALSE	Micrococcus Diversity	Micrococcus luteus Comprehensive	6	6
Micrococcus_luteus_LK217	Micrococcus	Micrococcus luteus	JALXRY000000000.2	FALSE	70992	FALSE	No	Micrococcus luteus Comprehensive	6	6
Micrococcus_luteus_LK225	Micrococcus	Micrococcus luteus	JALXRU000000000.2	FALSE	49555	FALSE	Micrococcus Diversity	Micrococcus luteus Comprehensive	6	6
Micrococcus_luteus_LK226	Micrococcus	Micrococcus luteus	JALXRT000000000.2	FALSE	49555	FALSE	No	Micrococcus luteus Comprehensive	6	6
Micrococcus_luteus_LK230	Micrococcus	Micrococcus luteus	JALXRS000000000.2	FALSE	54938	FALSE	No	Micrococcus luteus Comprehensive	6	6
Micrococcus_luteus_LK231	Micrococcus	Micrococcus luteus	JALXRR000000000.2	FALSE	60896	FALSE	No	Micrococcus luteus Comprehensive	5	5
Micrococcus_luteus_LK233	Micrococcus	Micrococcus luteus	JALXRQ000000000.2	FALSE	52721	FALSE	Micrococcus Diversity	Micrococcus luteus Comprehensive	6	6
Micrococcus_luteus_LK242	Micrococcus	Micrococcus luteus	JALXRL000000000.2	FALSE	70063	FALSE	No	Micrococcus luteus Comprehensive	6	6
Micrococcus_luteus_LK243	Micrococcus	Micrococcus luteus	JALXRK000000000.2	FALSE	56274	FALSE	No	Micrococcus luteus Comprehensive	6	6
Micrococcus_luteus_LK244	Micrococcus	Micrococcus luteus	JALXRJ000000000.2	FALSE	52991	FALSE	Micrococcus Diversity	Micrococcus luteus Comprehensive	6	6
Micrococcus_luteus_LK246	Micrococcus	Micrococcus luteus	JALXRI000000000.2	FALSE	60748	FALSE	No	Micrococcus luteus Comprehensive	6	6
Micrococcus_luteus_LK248	Micrococcus	Micrococcus luteus	JALXRG000000000.2	FALSE	83403	FALSE	No	Micrococcus luteus Comprehensive	6	6
Micrococcus_luteus_LK250	Micrococcus	Micrococcus luteus	JALXRE000000000.2	FALSE	57940	FALSE	Micrococcus Diversity	Micrococcus luteus Comprehensive	6	6
Micrococcus_luteus_LK252	Micrococcus	Micrococcus luteus	JALXRC000000000.2	FALSE	66966	FALSE	Micrococcus Diversity	Micrococcus luteus Comprehensive	6	6
Micrococcus_luteus_LK253	Micrococcus	Micrococcus luteus	JALXRB000000000.2	FALSE	79775	FALSE	No	Micrococcus luteus Comprehensive	6	6
Micrococcus_luteus_LK255	Micrococcus	Micrococcus luteus	JALXQP000000000.2	FALSE	63345	FALSE	Micrococcus Diversity	Micrococcus luteus Comprehensive	6	6
Micrococcus_luteus_LK256	Micrococcus	Micrococcus luteus	JALXQK000000000.2	FALSE	63001	FALSE	No	Micrococcus luteus Comprehensive	6	6
Micrococcus_luteus_LK258	Micrococcus	Micrococcus luteus	JALXQI000000000.2	FALSE	56499	FALSE	No	Micrococcus luteus Comprehensive	6	6
Micrococcus_luteus_LK259	Micrococcus	Micrococcus luteus	JALXQH000000000.2	FALSE	67895	FALSE	No	Micrococcus luteus Comprehensive	6	6
Micrococcus_luteus_LK261	Micrococcus	Micrococcus luteus	JALXQG000000000.2	FALSE	57659	FALSE	Micrococcus Diversity	Micrococcus luteus Comprehensive	6	6
Micrococcus_luteus_LK265	Micrococcus	Micrococcus luteus	JALXQF000000000.2	FALSE	65034	FALSE	Micrococcus Diversity	Micrococcus luteus Comprehensive	6	6
Micrococcus_luteus_LK271	Micrococcus	Micrococcus luteus	JALXQE000000000.2	FALSE	61259	FALSE	Micrococcus Diversity	Micrococcus luteus Comprehensive	6	6
Micrococcus_luteus_LK272	Micrococcus	Micrococcus luteus	JALXQD000000000.2	FALSE	55963	FALSE	No	Micrococcus luteus Comprehensive	6	6
Micrococcus_luteus_LK273	Micrococcus	Micrococcus luteus	JALXQC000000000.2	FALSE	55500	FALSE	Micrococcus Diversity	Micrococcus luteus Comprehensive	6	6
Micrococcus_luteus_LK276	Micrococcus	Micrococcus luteus	JALXQB000000000.2	FALSE	71868	FALSE	No	Micrococcus luteus Comprehensive	6	6
Micrococcus_luteus_LK277	Micrococcus	Micrococcus luteus	JALXQA000000000.2	FALSE	75659	FALSE	Micrococcus Diversity	Micrococcus luteus Comprehensive	6	6
Micrococcus_luteus_LK278	Micrococcus	Micrococcus luteus	JALXPZ000000000.2	FALSE	58995	FALSE	Micrococcus Diversity	Micrococcus luteus Comprehensive	6	6
Micrococcus_luteus_LK295	Micrococcus	Micrococcus luteus	JALXPQ000000000.2	FALSE	62056	FALSE	Micrococcus Diversity	Micrococcus luteus Comprehensive	6	6
Micrococcus_luteus_LK298	Micrococcus	Micrococcus luteus	JALXPO000000000.2	FALSE	62134	FALSE	Micrococcus Diversity	Micrococcus luteus Comprehensive	6	6
Micrococcus_luteus_LK299	Micrococcus	Micrococcus luteus	JALXPN000000000.2	FALSE	65312	FALSE	Micrococcus Diversity	Micrococcus luteus Comprehensive	6	6
Micrococcus_luteus_LK306	Micrococcus	Micrococcus luteus	JALXPK000000000.2	FALSE	71503	FALSE	Micrococcus Diversity	Micrococcus luteus Comprehensive	6	6
Micrococcus_luteus_LK307	Micrococcus	Micrococcus luteus	JALXPJ000000000.2	FALSE	47920	FALSE	Micrococcus Diversity	Micrococcus luteus Comprehensive	6	6
Micrococcus_luteus_LK312	Micrococcus	Micrococcus luteus	JALXPH000000000.2	FALSE	61192	FALSE	No	Micrococcus luteus Comprehensive	6	6
Micrococcus_luteus_LK315	Micrococcus	Micrococcus luteus	JALXPG000000000.2	FALSE	61679	FALSE	No	Micrococcus luteus Comprehensive	6	6
Micrococcus_luteus_LK318	Micrococcus	Micrococcus luteus	JALXPF000000000.2	FALSE	84984	FALSE	Micrococcus Diversity	Micrococcus luteus Comprehensive	6	6
Micrococcus_luteus_LK325	Micrococcus	Micrococcus luteus	JALXPC000000000.2	FALSE	59283	FALSE	No	Micrococcus luteus Comprehensive	6	6
Micrococcus_luteus_LK326	Micrococcus	Micrococcus luteus	JALXPB000000000.2	FALSE	69437	FALSE	No	Micrococcus luteus Comprehensive	6	6
Micrococcus_luteus_LK327	Micrococcus	Micrococcus luteus	JALXPA000000000.2	FALSE	73522	FALSE	Micrococcus Diversity	Micrococcus luteus Comprehensive	6	6
Micrococcus_luteus_LK338	Micrococcus	Micrococcus luteus	JALXOX000000000.2	FALSE	53778	FALSE	Micrococcus Diversity	Micrococcus luteus Comprehensive	6	6
Micrococcus_luteus_LK340	Micrococcus	Micrococcus luteus	JALXOW000000000.2	FALSE	61356	FALSE	No	Micrococcus luteus Comprehensive	6	6
Micrococcus_luteus_LK342	Micrococcus	Micrococcus luteus	JALXOU000000000.2	FALSE	58452	FALSE	No	Micrococcus luteus Comprehensive	6	6
Micrococcus_luteus_LK348	Micrococcus	Micrococcus luteus	JALXOR000000000.2	FALSE	37727	FALSE	Micrococcus Diversity	Micrococcus luteus Comprehensive	6	6
Micrococcus_luteus_LK356	Micrococcus	Micrococcus luteus	JALXKW000000000.2	FALSE	77695	FALSE	Micrococcus Diversity	Micrococcus luteus Comprehensive	6	6
Micrococcus_luteus_LK400	Micrococcus	Micrococcus luteus	JAMBAW000000000.2	FALSE	62434	FALSE	Micrococcus Diversity	Micrococcus luteus Comprehensive	6	6
Micrococcus_luteus_LK402	Micrococcus	Micrococcus luteus	JALXLA000000000.2	FALSE	65774	FALSE	Micrococcus Diversity	Micrococcus luteus Comprehensive	6	6
Micrococcus_luteus_LK408	Micrococcus	Micrococcus luteus	JALXKZ000000000.2	FALSE	69333	FALSE	Micrococcus Diversity	Micrococcus luteus Comprehensive	6	6
Micrococcus_luteus_LK409	Micrococcus	Micrococcus luteus	JALXLK000000000.2	FALSE	44793	FALSE	Micrococcus Diversity	Micrococcus luteus Comprehensive	6	6
Micrococcus_luteus_LK410	Micrococcus	Micrococcus luteus	JALXLJ000000000.2	FALSE	55835	FALSE	No	Micrococcus luteus Comprehensive	6	6
Micrococcus_luteus_LK412	Micrococcus	Micrococcus luteus	JALXLM000000000.2	FALSE	75505	FALSE	Micrococcus Diversity	Micrococcus luteus Comprehensive	6	6
Micrococcus_luteus_LK419	Micrococcus	Micrococcus luteus	JALXOB000000000.2	FALSE	62121	FALSE	Micrococcus Diversity	Micrococcus luteus Comprehensive	6	6
Micrococcus_luteus_LK426	Micrococcus	Micrococcus luteus	JALXLB000000000.2	FALSE	70455	FALSE	Micrococcus Diversity	Micrococcus luteus Comprehensive	6	6
Micrococcus_luteus_LK427	Micrococcus	Micrococcus luteus	JALXMQ000000000.2	FALSE	55281	FALSE	No	Micrococcus luteus Comprehensive	6	6
Micrococcus_luteus_LK441	Micrococcus	Micrococcus luteus	JALXLW000000000.2	FALSE	43142	FALSE	Micrococcus Diversity	Micrococcus luteus Comprehensive	6	6
Micrococcus_luteus_LK443	Micrococcus	Micrococcus luteus	JALXMY000000000.2	FALSE	57870	FALSE	No	Micrococcus luteus Comprehensive	6	6
Micrococcus_luteus_LK455	Micrococcus	Micrococcus luteus	JALXNH000000000.2	FALSE	46237	FALSE	No	Micrococcus luteus Comprehensive	6	6
Micrococcus_luteus_LK467	Micrococcus	Micrococcus luteus	JALXNC000000000.2	FALSE	41081	FALSE	No	Micrococcus luteus Comprehensive	6	6
Micrococcus_luteus_LK508	Micrococcus	Micrococcus luteus	JANBPR000000000.2	FALSE	56214	FALSE	No	Micrococcus luteus Comprehensive	6	6
Micrococcus_luteus_LK517	Micrococcus	Micrococcus luteus	JALXND000000000.2	FALSE	81378	FALSE	Micrococcus Diversity	Micrococcus luteus Comprehensive	6	6
Micrococcus_luteus_LK540	Micrococcus	Micrococcus luteus	JALXMF000000000.2	FALSE	62916	FALSE	Micrococcus Diversity	Micrococcus luteus Comprehensive	6	6
Micrococcus_luteus_LK542	Micrococcus	Micrococcus luteus	JALXOC000000000.2	FALSE	72590	FALSE	Micrococcus Diversity	Micrococcus luteus Comprehensive	5	5
Micrococcus_luteus_LK553	Micrococcus	Micrococcus luteus	JALXNT000000000.2	FALSE	55428	FALSE	Micrococcus Diversity	Micrococcus luteus Comprehensive	5	5
Micrococcus_luteus_LK566	Micrococcus	Micrococcus luteus	JALXOF000000000.2	FALSE	57605	FALSE	No	Micrococcus luteus Comprehensive	6	6
Micrococcus_luteus_LK569	Micrococcus	Micrococcus luteus	JALXNN000000000.2	FALSE	56022	FALSE	Micrococcus Diversity	Micrococcus luteus Comprehensive	6	6
Micrococcus_luteus_LK604	Micrococcus	Micrococcus luteus	JALXLH000000000.2	FALSE	61756	FALSE	No	Micrococcus luteus Comprehensive	6	6
Micrococcus_luteus_LK694	Micrococcus	Micrococcus luteus	JALXOD000000000.2	FALSE	67021	FALSE	No	Micrococcus luteus Comprehensive	6	6
Micrococcus_luteus_LK705	Micrococcus	Micrococcus luteus	JALXMK000000000.2	FALSE	67287	FALSE	Micrococcus Diversity	Micrococcus luteus Comprehensive	6	6
Micrococcus_luteus_LK719	Micrococcus	Micrococcus luteus	JALXOL000000000.2	FALSE	55919	FALSE	Micrococcus Diversity	Micrococcus luteus Comprehensive	6	6
Micrococcus_luteus_LK941	Micrococcus	Micrococcus luteus	JALXME000000000.2	FALSE	57754	FALSE	No	Micrococcus luteus Comprehensive	6	6
Micrococcus_luteus_RS_GCF_000023205_1	Micrococcus	Micrococcus_luteus	GCF_000023205.1	TRUE	2501097	TRUE	No	Micrococcus luteus Comprehensive	4	4
Micrococcus_luteus_RS_GCF_000176875_1	Micrococcus	Micrococcus_luteus	GCF_000176875.1	FALSE	45684	TRUE	Micrococcus Diversity	Micrococcus luteus Comprehensive	6	6
Micrococcus_luteus_RS_GCF_000180435_1	Micrococcus	Micrococcus_luteus	GCF_000180435.1	FALSE	28506	TRUE	No	Micrococcus luteus Comprehensive	3	3
Micrococcus_luteus_RS_GCF_000632005_1	Micrococcus	Micrococcus_luteus	GCF_000632005.1	FALSE	24099	TRUE	No	Micrococcus luteus Comprehensive	6	6
Micrococcus_luteus_RS_GCF_000632145_1	Micrococcus	Micrococcus_luteus	GCF_000632145.1	FALSE	44310	TRUE	No	Micrococcus luteus Comprehensive	6	6
Micrococcus_luteus_RS_GCF_000632185_1	Micrococcus	Micrococcus_luteus	GCF_000632185.1	FALSE	48231	TRUE	Micrococcus Diversity	Micrococcus luteus Comprehensive	5	5
Micrococcus_luteus_RS_GCF_000828165_1	Micrococcus	Micrococcus_luteus	GCF_000828165.1	FALSE	50109	TRUE	Micrococcus Diversity	Micrococcus luteus Comprehensive	6	6
Micrococcus_luteus_RS_GCF_000877795_1	Micrococcus	Micrococcus_luteus	GCF_000877795.1	TRUE	2501300	TRUE	No	Micrococcus luteus Comprehensive	4	4
Micrococcus_luteus_RS_GCF_000946635_1	Micrococcus	Micrococcus_luteus	GCF_000946635.1	FALSE	27810	TRUE	Micrococcus Diversity	Micrococcus luteus Comprehensive	5	5
Micrococcus_luteus_RS_GCF_001061825_1	Micrococcus	Micrococcus_luteus	GCF_001061825.1	FALSE	32452	TRUE	No	Micrococcus luteus Comprehensive	6	6
Micrococcus_luteus_RS_GCF_001066245_1	Micrococcus	Micrococcus_luteus	GCF_001066245.1	FALSE	29407	TRUE	Micrococcus Diversity	Micrococcus luteus Comprehensive	6	6
Micrococcus_luteus_RS_GCF_001543375_1	Micrococcus	Micrococcus_luteus	GCF_001543375.1	FALSE	64137	TRUE	Micrococcus Diversity	Micrococcus luteus Comprehensive	6	6
Micrococcus_luteus_RS_GCF_001556945_1	Micrococcus	Micrococcus_luteus	GCF_001556945.1	FALSE	11821	TRUE	Micrococcus Diversity	Micrococcus luteus Comprehensive	6	6
Micrococcus_luteus_RS_GCF_001595485_1	Micrococcus	Micrococcus_luteus	GCF_001595485.1	FALSE	165094	TRUE	Micrococcus Diversity	Micrococcus luteus Comprehensive	6	6
Micrococcus_luteus_RS_GCF_001595505_1	Micrococcus	Micrococcus_luteus	GCF_001595505.1	FALSE	131915	TRUE	No	Micrococcus luteus Comprehensive	6	6
Micrococcus_luteus_RS_GCF_001619895_1	Micrococcus	Micrococcus_luteus	GCF_001619895.1	FALSE	70345	TRUE	Micrococcus Diversity	Micrococcus luteus Comprehensive	5	5
Micrococcus_luteus_RS_GCF_001691605_1	Micrococcus	Micrococcus_luteus	GCF_001691605.1	FALSE	583685	TRUE	Micrococcus Diversity	Micrococcus luteus Comprehensive	6	6
Micrococcus_luteus_RS_GCF_001750235_1	Micrococcus	Micrococcus_luteus	GCF_001750235.1	FALSE	34872	TRUE	Micrococcus Diversity	Micrococcus luteus Comprehensive	6	6
Micrococcus_luteus_RS_GCF_001816085_1	Micrococcus	Micrococcus_luteus	GCF_001816085.1	FALSE	5395	TRUE	No	Micrococcus luteus Comprehensive	6	6
Micrococcus_luteus_RS_GCF_002008305_4	Micrococcus	Micrococcus_luteus	GCF_002008305.4	TRUE	2522703	TRUE	Micrococcus Diversity	Micrococcus luteus Comprehensive	5	5
Micrococcus_luteus_RS_GCF_002088075_1	Micrococcus	Micrococcus_luteus	GCF_002088075.1	FALSE	31560	TRUE	No	Micrococcus luteus Comprehensive	4	4
Micrococcus_luteus_RS_GCF_002276745_1	Micrococcus	Micrococcus_luteus	GCF_002276745.1	FALSE	137190	TRUE	Micrococcus Diversity	Micrococcus luteus Comprehensive	6	6
Micrococcus_luteus_RS_GCF_002276855_1	Micrococcus	Micrococcus_luteus	GCF_002276855.1	FALSE	83304	TRUE	Micrococcus Diversity	Micrococcus luteus Comprehensive	6	6
Micrococcus_luteus_RS_GCF_002287775_1	Micrococcus	Micrococcus_luteus	GCF_002287775.1	FALSE	2433670	TRUE	Micrococcus Diversity	Micrococcus luteus Comprehensive	5	5
Micrococcus_luteus_RS_GCF_002554275_1	Micrococcus	Micrococcus_luteus	GCF_002554275.1	FALSE	2440496	TRUE	Micrococcus Diversity	Micrococcus luteus Comprehensive	6	6
Micrococcus_luteus_RS_GCF_002564125_1	Micrococcus	Micrococcus_luteus	GCF_002564125.1	FALSE	2474287	TRUE	Micrococcus Diversity	Micrococcus luteus Comprehensive	6	6
Micrococcus_luteus_RS_GCF_002863345_1	Micrococcus	Micrococcus_luteus	GCF_002863345.1	FALSE	179587	TRUE	Micrococcus Diversity	Micrococcus luteus Comprehensive	6	6
Micrococcus_luteus_RS_GCF_002863365_1	Micrococcus	Micrococcus_luteus	GCF_002863365.1	FALSE	136815	TRUE	Micrococcus Diversity	Micrococcus luteus Comprehensive	6	6
Micrococcus_luteus_RS_GCF_002863375_1	Micrococcus	Micrococcus_luteus	GCF_002863375.1	FALSE	173810	TRUE	Micrococcus Diversity	Micrococcus luteus Comprehensive	6	6
Micrococcus_luteus_RS_GCF_002884675_1	Micrococcus	Micrococcus_luteus	GCF_002884675.1	FALSE	167798	TRUE	Micrococcus Diversity	Micrococcus luteus Comprehensive	6	6
Micrococcus_luteus_RS_GCF_003315015_1	Micrococcus	Micrococcus_luteus	GCF_003315015.1	FALSE	268287	TRUE	Micrococcus Diversity	Micrococcus luteus Comprehensive	6	6
Micrococcus_luteus_RS_GCF_003691675_1	Micrococcus	Micrococcus_luteus	GCF_003691675.1	TRUE	2483045	TRUE	Micrococcus Diversity	Micrococcus luteus Comprehensive	6	6
Micrococcus_luteus_RS_GCF_003725655_1	Micrococcus	Micrococcus_luteus	GCF_003725655.1	FALSE	29730	TRUE	Micrococcus Diversity	Micrococcus luteus Comprehensive	6	6
Micrococcus_luteus_RS_GCF_003989335_1	Micrococcus	Micrococcus_luteus	GCF_003989335.1	FALSE	8140	TRUE	No	Micrococcus luteus Comprehensive	6	6
Micrococcus_luteus_RS_GCF_003989385_1	Micrococcus	Micrococcus_luteus	GCF_003989385.1	FALSE	6020	TRUE	No	Micrococcus luteus Comprehensive	5	5
Micrococcus_luteus_RS_GCF_003989405_1	Micrococcus	Micrococcus_luteus	GCF_003989405.1	FALSE	8491	TRUE	No	Micrococcus luteus Comprehensive	4	4
Micrococcus_luteus_RS_GCF_004117015_1	Micrococcus	Micrococcus_luteus	GCF_004117015.1	TRUE	2553002	TRUE	Micrococcus Diversity	Micrococcus luteus Comprehensive	7	7
Micrococcus_luteus_RS_GCF_004193195_1	Micrococcus	Micrococcus_luteus	GCF_004193195.1	FALSE	18332	TRUE	Micrococcus Diversity	Micrococcus luteus Comprehensive	6	6
Micrococcus_luteus_RS_GCF_004462905_1	Micrococcus	Micrococcus_luteus	GCF_004462905.1	FALSE	195270	TRUE	No	Micrococcus luteus Comprehensive	6	6
Micrococcus_luteus_RS_GCF_004462915_1	Micrococcus	Micrococcus_luteus	GCF_004462915.1	FALSE	124186	TRUE	Micrococcus Diversity	Micrococcus luteus Comprehensive	6	6
Micrococcus_luteus_RS_GCF_004569415_1	Micrococcus	Micrococcus_luteus	GCF_004569415.1	FALSE	15899	TRUE	Micrococcus Diversity	Micrococcus luteus Comprehensive	5	5
Micrococcus_luteus_RS_GCF_004570435_1	Micrococcus	Micrococcus_luteus	GCF_004570435.1	FALSE	22268	TRUE	Micrococcus Diversity	Micrococcus luteus Comprehensive	6	6
Micrococcus_luteus_RS_GCF_005144705_1	Micrococcus	Micrococcus_luteus	GCF_005144705.1	FALSE	168206	TRUE	Micrococcus Diversity	Micrococcus luteus Comprehensive	6	6
Micrococcus_luteus_RS_GCF_005144815_1	Micrococcus	Micrococcus_luteus	GCF_005144815.1	FALSE	179632	TRUE	Micrococcus Diversity	Micrococcus luteus Comprehensive	6	6
Micrococcus_luteus_RS_GCF_006385885_1	Micrococcus	Micrococcus_luteus	GCF_006385885.1	FALSE	59431	TRUE	No	Micrococcus luteus Comprehensive	6	6
Micrococcus_luteus_RS_GCF_006704135_1	Micrococcus	Micrococcus_luteus	GCF_006704135.1	FALSE	38085	TRUE	Micrococcus Diversity	Micrococcus luteus Comprehensive	5	5
Micrococcus_luteus_RS_GCF_007665835_1	Micrococcus	Micrococcus_luteus	GCF_007665835.1	FALSE	164318	TRUE	Micrococcus Diversity	Micrococcus luteus Comprehensive	6	6
Micrococcus_luteus_RS_GCF_007665885_1	Micrococcus	Micrococcus_luteus	GCF_007665885.1	FALSE	190542	TRUE	Micrococcus Diversity	Micrococcus luteus Comprehensive	6	6
Micrococcus_luteus_RS_GCF_007665935_1	Micrococcus	Micrococcus_luteus	GCF_007665935.1	FALSE	218215	TRUE	Micrococcus Diversity	Micrococcus luteus Comprehensive	6	6
Micrococcus_luteus_RS_GCF_007665995_1	Micrococcus	Micrococcus_luteus	GCF_007665995.1	FALSE	111775	TRUE	Micrococcus Diversity	Micrococcus luteus Comprehensive	6	6
Micrococcus_luteus_RS_GCF_007667695_1	Micrococcus	Micrococcus_luteus	GCF_007667695.1	FALSE	136577	TRUE	Micrococcus Diversity	Micrococcus luteus Comprehensive	6	6
Micrococcus_luteus_RS_GCF_007667895_1	Micrococcus	Micrococcus_luteus	GCF_007667895.1	FALSE	199302	TRUE	No	Micrococcus luteus Comprehensive	6	6
Micrococcus_luteus_RS_GCF_007667915_1	Micrococcus	Micrococcus_luteus	GCF_007667915.1	FALSE	211937	TRUE	Micrococcus Diversity	Micrococcus luteus Comprehensive	6	6
Micrococcus_luteus_RS_GCF_007672865_1	Micrococcus	Micrococcus_luteus	GCF_007672865.1	FALSE	204485	TRUE	Micrococcus Diversity	Micrococcus luteus Comprehensive	6	6
Micrococcus_luteus_RS_GCF_007673195_1	Micrococcus	Micrococcus_luteus	GCF_007673195.1	FALSE	147527	TRUE	Micrococcus Diversity	Micrococcus luteus Comprehensive	6	6
Micrococcus_luteus_RS_GCF_007673905_1	Micrococcus	Micrococcus_luteus	GCF_007673905.1	FALSE	145629	TRUE	Micrococcus Diversity	Micrococcus luteus Comprehensive	6	6
Micrococcus_luteus_RS_GCF_007677285_1	Micrococcus	Micrococcus_luteus	GCF_007677285.1	FALSE	164471	TRUE	No	Micrococcus luteus Comprehensive	6	6
Micrococcus_luteus_RS_GCF_007677325_1	Micrococcus	Micrococcus_luteus	GCF_007677325.1	FALSE	176344	TRUE	Micrococcus Diversity	Micrococcus luteus Comprehensive	6	6
Micrococcus_luteus_RS_GCF_007677505_1	Micrococcus	Micrococcus_luteus	GCF_007677505.1	FALSE	111155	TRUE	Micrococcus Diversity	Micrococcus luteus Comprehensive	6	6
Micrococcus_luteus_RS_GCF_007677545_1	Micrococcus	Micrococcus_luteus	GCF_007677545.1	FALSE	221654	TRUE	Micrococcus Diversity	Micrococcus luteus Comprehensive	6	6
Micrococcus_luteus_RS_GCF_007677955_1	Micrococcus	Micrococcus_luteus	GCF_007677955.1	FALSE	120833	TRUE	Micrococcus Diversity	Micrococcus luteus Comprehensive	5	5
Micrococcus_luteus_RS_GCF_007679155_1	Micrococcus	Micrococcus_luteus	GCF_007679155.1	FALSE	231363	TRUE	Micrococcus Diversity	Micrococcus luteus Comprehensive	6	6
Micrococcus_luteus_RS_GCF_007829675_1	Micrococcus	Micrococcus_luteus	GCF_007829675.1	FALSE	70927	TRUE	Micrococcus Diversity	Micrococcus luteus Comprehensive	6	6
Micrococcus_luteus_RS_GCF_008868275_1	Micrococcus	Micrococcus_luteus	GCF_008868275.1	FALSE	15996	TRUE	No	Micrococcus luteus Comprehensive	4	4
Micrococcus_luteus_RS_GCF_009730415_1	Micrococcus	Micrococcus_luteus	GCF_009730415.1	TRUE	2478263	TRUE	Micrococcus Diversity	Micrococcus luteus Comprehensive	5	5
Micrococcus_luteus_RS_GCF_009769055_1	Micrococcus	Micrococcus_luteus	GCF_009769055.1	TRUE	2459530	TRUE	Micrococcus Diversity	Micrococcus luteus Comprehensive	6	6
Micrococcus_luteus_RS_GCF_009769145_2	Micrococcus	Micrococcus_luteus	GCF_009769145.2	TRUE	2445333	TRUE	Micrococcus Diversity	Micrococcus luteus Comprehensive	6	6
Micrococcus_luteus_RS_GCF_011602345_1	Micrococcus	Micrococcus_luteus	GCF_011602345.1	FALSE	249845	TRUE	Micrococcus Diversity	Micrococcus luteus Comprehensive	6	6
Micrococcus_luteus_RS_GCF_012843475_1	Micrococcus	Micrococcus_luteus	GCF_012843475.1	FALSE	123550	TRUE	Micrococcus Diversity	Micrococcus luteus Comprehensive	5	5
Micrococcus_luteus_RS_GCF_013041625_1	Micrococcus	Micrococcus_luteus	GCF_013041625.1	FALSE	19847	TRUE	Micrococcus Diversity	Micrococcus luteus Comprehensive	6	6
Micrococcus_luteus_RS_GCF_013041635_1	Micrococcus	Micrococcus_luteus	GCF_013041635.1	FALSE	30452	TRUE	Micrococcus Diversity	Micrococcus luteus Comprehensive	5	5
Micrococcus_luteus_RS_GCF_013426035_1	Micrococcus	Micrococcus_luteus	GCF_013426035.1	TRUE	2597893	TRUE	Micrococcus Diversity	Micrococcus luteus Comprehensive	8	8
Micrococcus_luteus_RS_GCF_014138395_1	Micrococcus	Micrococcus_luteus	GCF_014138395.1	FALSE	148679	TRUE	Micrococcus Diversity	Micrococcus luteus Comprehensive	5	5
Micrococcus_luteus_RS_GCF_014138885_1	Micrococcus	Micrococcus_luteus	GCF_014138885.1	FALSE	2440249	TRUE	Micrococcus Diversity	Micrococcus luteus Comprehensive	6	6
Micrococcus_luteus_RS_GCF_014217235_1	Micrococcus	Micrococcus_luteus	GCF_014217235.1	TRUE	2527399	TRUE	Micrococcus Diversity	Micrococcus luteus Comprehensive	5	5
Micrococcus_luteus_RS_GCF_900142795_1	Micrococcus	Micrococcus_luteus	GCF_900142795.1	FALSE	172368	TRUE	Micrococcus Diversity	Micrococcus luteus Comprehensive	6	6
Micrococcus_luteus_RS_GCF_900163885_1	Micrococcus	Micrococcus_luteus	GCF_900163885.1	FALSE	39388	TRUE	Micrococcus Diversity	Micrococcus luteus Comprehensive	5	5
Micrococcus_luteus_RS_GCF_900452945_1	Micrococcus	Micrococcus_luteus	GCF_900452945.1	FALSE	2546305	TRUE	Micrococcus Diversity	Micrococcus luteus Comprehensive	5	5
Micrococcus_luteus_RS_GCF_900453025_1	Micrococcus	Micrococcus_luteus	GCF_900453025.1	FALSE	2414383	TRUE	Micrococcus Diversity	Micrococcus luteus Comprehensive	6	6
Micrococcus_luteus_RS_GCF_900475555_1	Micrococcus	Micrococcus_luteus	GCF_900475555.1	TRUE	2495693	TRUE	No	Micrococcus luteus Comprehensive	4	4
Micrococcus_luteus_RS_GCF_900537135_1	Micrococcus	Micrococcus_luteus	GCF_900537135.1	FALSE	234845	TRUE	Micrococcus Diversity	Micrococcus luteus Comprehensive	6	6
Micrococcus_luteus_RS_GCF_902363225_1	Micrococcus	Micrococcus_luteus	GCF_902363225.1	FALSE	268729	TRUE	No	Micrococcus luteus Comprehensive	6	6
Micrococcus_luteus_RS_GCF_902506365_1	Micrococcus	Micrococcus_luteus	GCF_902506365.1	FALSE	1893933	TRUE	Micrococcus Diversity	Micrococcus luteus Comprehensive	6	6
Micrococcus_luteus_RS_GCF_902506395_1	Micrococcus	Micrococcus_luteus	GCF_902506395.1	FALSE	2499137	TRUE	Micrococcus Diversity	Micrococcus luteus Comprehensive	6	6
Micrococcus_luteus_RS_GCF_902506405_1	Micrococcus	Micrococcus_luteus	GCF_902506405.1	FALSE	1783291	TRUE	Micrococcus Diversity	Micrococcus luteus Comprehensive	6	6
Micrococcus_lylae_RS_GCF_001570885_1	Micrococcus	Micrococcus_lylae	GCF_001570885.1	FALSE	44678	TRUE	No	No	3	NA
Micrococcus_lylae_RS_GCF_001812555_1	Micrococcus	Micrococcus_lylae	GCF_001812555.1	FALSE	136557	TRUE	No	No	3	NA
Micrococcus_lylae_RS_GCF_002206575_2	Micrococcus	Micrococcus_lylae	GCF_002206575.2	FALSE	2837475	TRUE	Micrococcus Diversity	No	4	NA
Micrococcus_lylae_RS_GCF_002871575_1	Micrococcus	Micrococcus_lylae	GCF_002871575.1	FALSE	229642	TRUE	Micrococcus Diversity	No	3	NA
Micrococcus_lylae_RS_GCF_004563975_1	Micrococcus	Micrococcus_lylae	GCF_004563975.1	FALSE	103257	TRUE	No	No	2	NA
Micrococcus_lylae_RS_GCF_900163825_1	Micrococcus	Micrococcus_lylae	GCF_900163825.1	FALSE	62882	TRUE	Micrococcus Diversity	No	3	NA
Staphylococcus_A_lentus_GB_GCA_003512865_1	Staphylococcus (Recently reclassified as Mammaliicoccus)	Staphylococcus_A_lentus	GCA_003512865.1	FALSE	116799	TRUE	No	No	3	NA
Staphylococcus_A_lentus_RS_GCF_000286395_1	Staphylococcus (Recently reclassified as Mammaliicoccus)	Staphylococcus_A_lentus	GCF_000286395.1	FALSE	48378	TRUE	No	No	4	NA
Staphylococcus_A_lentus_RS_GCF_001651255_1	Staphylococcus (Recently reclassified as Mammaliicoccus)	Staphylococcus_A_lentus	GCF_001651255.1	FALSE	76277	TRUE	No	No	4	NA
Staphylococcus_A_lentus_RS_GCF_001651345_1	Staphylococcus (Recently reclassified as Mammaliicoccus)	Staphylococcus_A_lentus	GCF_001651345.1	FALSE	75035	TRUE	No	No	4	NA
Staphylococcus_A_lentus_RS_GCF_002902755_1	Staphylococcus (Recently reclassified as Mammaliicoccus)	Staphylococcus_A_lentus	GCF_002902755.1	FALSE	86117	TRUE	No	No	3	NA
Staphylococcus_A_lentus_RS_GCF_004570415_1	Staphylococcus (Recently reclassified as Mammaliicoccus)	Staphylococcus_A_lentus	GCF_004570415.1	FALSE	135080	TRUE	Staphylococcus Diversity	No	4	NA
Staphylococcus_A_lentus_RS_GCF_004570615_1	Staphylococcus (Recently reclassified as Mammaliicoccus)	Staphylococcus_A_lentus	GCF_004570615.1	FALSE	225134	TRUE	Staphylococcus Diversity	No	4	NA
Staphylococcus_A_lentus_RS_GCF_014070215_1	Staphylococcus (Recently reclassified as Mammaliicoccus)	Staphylococcus_A_lentus	GCF_014070215.1	TRUE	2802282	TRUE	Staphylococcus Diversity	No	3	NA
Staphylococcus_A_lentus_RS_GCF_900098655_1	Staphylococcus (Recently reclassified as Mammaliicoccus)	Staphylococcus_A_lentus	GCF_900098655.1	FALSE	119892	TRUE	No	No	4	NA
Staphylococcus_A_lentus_RS_GCF_900458735_1	Staphylococcus (Recently reclassified as Mammaliicoccus)	Staphylococcus_A_lentus	GCF_900458735.1	FALSE	2579791	TRUE	Staphylococcus Diversity	No	3	NA
Staphylococcus_A_lentus_RS_GCF_902362265_1	Staphylococcus (Recently reclassified as Mammaliicoccus)	Staphylococcus_A_lentus	GCF_902362265.1	FALSE	74967	TRUE	No	No	4	NA
Staphylococcus_A_pasteuri_GB_GCA_003535495_1	Staphylococcus (Recently reclassified as Mammaliicoccus)	Staphylococcus_A_pasteuri	GCA_003535495.1	FALSE	52293	TRUE	No	No	3	NA
Staphylococcus_A_pasteuri_RS_GCF_002018435_1	Staphylococcus (Recently reclassified as Mammaliicoccus)	Staphylococcus_A_pasteuri	GCF_002018435.1	FALSE	174713	TRUE	No	No	4	NA
Staphylococcus_A_pasteuri_RS_GCF_003035045_1	Staphylococcus (Recently reclassified as Mammaliicoccus)	Staphylococcus_A_pasteuri	GCF_003035045.1	FALSE	33420	TRUE	No	No	3	NA
Staphylococcus_A_pasteuri_RS_GCF_003970575_1	Staphylococcus (Recently reclassified as Mammaliicoccus)	Staphylococcus_A_pasteuri	GCF_003970575.1	FALSE	26050	TRUE	No	No	3	NA
Staphylococcus_A_pasteuri_RS_GCF_900458505_1	Staphylococcus (Recently reclassified as Mammaliicoccus)	Staphylococcus_A_pasteuri	GCF_900458505.1	FALSE	2600021	TRUE	Staphylococcus Diversity	No	3	NA
Staphylococcus_A_sciuri_GB_GCA_002072755_1	Staphylococcus (Recently reclassified as Mammaliicoccus)	Staphylococcus_A_sciuri	GCA_002072755.1	TRUE	2673451	TRUE	Staphylococcus Diversity	No	2	NA
Staphylococcus_A_sciuri_GB_GCA_003541955_1	Staphylococcus (Recently reclassified as Mammaliicoccus)	Staphylococcus_A_sciuri	GCA_003541955.1	FALSE	7288	TRUE	No	No	3	NA
Staphylococcus_A_sciuri_GB_GCA_009830425_1	Staphylococcus (Recently reclassified as Mammaliicoccus)	Staphylococcus_A_sciuri	GCA_009830425.1	FALSE	86986	TRUE	Staphylococcus Diversity	No	4	NA
Staphylococcus_A_sciuri_RS_GCF_000612145_1	Staphylococcus (Recently reclassified as Mammaliicoccus)	Staphylococcus_A_sciuri	GCF_000612145.1	FALSE	66138	TRUE	Staphylococcus Diversity	No	4	NA
Staphylococcus_A_sciuri_RS_GCF_000638495_1	Staphylococcus (Recently reclassified as Mammaliicoccus)	Staphylococcus_A_sciuri	GCF_000638495.1	FALSE	153811	TRUE	Staphylococcus Diversity	No	4	NA
Staphylococcus_A_sciuri_RS_GCF_001046995_1	Staphylococcus (Recently reclassified as Mammaliicoccus)	Staphylococcus_A_sciuri	GCF_001046995.1	FALSE	308270	TRUE	No	No	5	NA
Staphylococcus_A_sciuri_RS_GCF_001051265_1	Staphylococcus (Recently reclassified as Mammaliicoccus)	Staphylococcus_A_sciuri	GCF_001051265.1	FALSE	644842	TRUE	Staphylococcus Diversity	No	4	NA
Staphylococcus_A_sciuri_RS_GCF_001476555_1	Staphylococcus (Recently reclassified as Mammaliicoccus)	Staphylococcus_A_sciuri	GCF_001476555.1	FALSE	93562	TRUE	No	No	5	NA
Staphylococcus_A_sciuri_RS_GCF_001476575_1	Staphylococcus (Recently reclassified as Mammaliicoccus)	Staphylococcus_A_sciuri	GCF_001476575.1	FALSE	53334	TRUE	No	No	4	NA
Staphylococcus_A_sciuri_RS_GCF_001476585_1	Staphylococcus (Recently reclassified as Mammaliicoccus)	Staphylococcus_A_sciuri	GCF_001476585.1	FALSE	81742	TRUE	No	No	4	NA
Staphylococcus_A_sciuri_RS_GCF_001476955_1	Staphylococcus (Recently reclassified as Mammaliicoccus)	Staphylococcus_A_sciuri	GCF_001476955.1	FALSE	70746	TRUE	No	No	4	NA
Staphylococcus_A_sciuri_RS_GCF_001477335_1	Staphylococcus (Recently reclassified as Mammaliicoccus)	Staphylococcus_A_sciuri	GCF_001477335.1	FALSE	52335	TRUE	No	No	4	NA
Staphylococcus_A_sciuri_RS_GCF_001477395_1	Staphylococcus (Recently reclassified as Mammaliicoccus)	Staphylococcus_A_sciuri	GCF_001477395.1	FALSE	49833	TRUE	No	No	4	NA
Staphylococcus_A_sciuri_RS_GCF_001477405_1	Staphylococcus (Recently reclassified as Mammaliicoccus)	Staphylococcus_A_sciuri	GCF_001477405.1	FALSE	142946	TRUE	No	No	4	NA
Staphylococcus_A_sciuri_RS_GCF_001684285_1	Staphylococcus (Recently reclassified as Mammaliicoccus)	Staphylococcus_A_sciuri	GCF_001684285.1	FALSE	566547	TRUE	No	No	4	NA
Staphylococcus_A_sciuri_RS_GCF_001766775_1	Staphylococcus (Recently reclassified as Mammaliicoccus)	Staphylococcus_A_sciuri	GCF_001766775.1	FALSE	1683433	TRUE	Staphylococcus Diversity	No	4	NA
Staphylococcus_A_sciuri_RS_GCF_001766785_2	Staphylococcus (Recently reclassified as Mammaliicoccus)	Staphylococcus_A_sciuri	GCF_001766785.2	FALSE	500462	TRUE	No	No	4	NA
Staphylococcus_A_sciuri_RS_GCF_002016685_1	Staphylococcus (Recently reclassified as Mammaliicoccus)	Staphylococcus_A_sciuri	GCF_002016685.1	FALSE	502241	TRUE	No	No	6	NA
Staphylococcus_A_sciuri_RS_GCF_002091355_1	Staphylococcus (Recently reclassified as Mammaliicoccus)	Staphylococcus_A_sciuri	GCF_002091355.1	FALSE	400085	TRUE	No	No	5	NA
Staphylococcus_A_sciuri_RS_GCF_002209165_2	Staphylococcus (Recently reclassified as Mammaliicoccus)	Staphylococcus_A_sciuri	GCF_002209165.2	TRUE	2764040	TRUE	Staphylococcus Diversity	No	4	NA
Staphylococcus_A_sciuri_RS_GCF_002407445_1	Staphylococcus (Recently reclassified as Mammaliicoccus)	Staphylococcus_A_sciuri	GCF_002407445.1	FALSE	671126	TRUE	No	No	4	NA
Staphylococcus_A_sciuri_RS_GCF_002901825_1	Staphylococcus (Recently reclassified as Mammaliicoccus)	Staphylococcus_A_sciuri	GCF_002901825.1	FALSE	316373	TRUE	No	No	5	NA
Staphylococcus_A_sciuri_RS_GCF_002902225_1	Staphylococcus (Recently reclassified as Mammaliicoccus)	Staphylococcus_A_sciuri	GCF_002902225.1	FALSE	40783	TRUE	Staphylococcus Diversity	No	3	NA
Staphylococcus_A_sciuri_RS_GCF_003006205_1	Staphylococcus (Recently reclassified as Mammaliicoccus)	Staphylococcus_A_sciuri	GCF_003006205.1	FALSE	17246	TRUE	No	No	5	NA
Staphylococcus_A_sciuri_RS_GCF_003041855_1	Staphylococcus (Recently reclassified as Mammaliicoccus)	Staphylococcus_A_sciuri	GCF_003041855.1	FALSE	21939	TRUE	No	No	3	NA
Staphylococcus_A_sciuri_RS_GCF_003041875_1	Staphylococcus (Recently reclassified as Mammaliicoccus)	Staphylococcus_A_sciuri	GCF_003041875.1	FALSE	17347	TRUE	No	No	2	NA
Staphylococcus_A_sciuri_RS_GCF_003041895_1	Staphylococcus (Recently reclassified as Mammaliicoccus)	Staphylococcus_A_sciuri	GCF_003041895.1	FALSE	34773	TRUE	No	No	4	NA
Staphylococcus_A_sciuri_RS_GCF_003041915_1	Staphylococcus (Recently reclassified as Mammaliicoccus)	Staphylococcus_A_sciuri	GCF_003041915.1	FALSE	36963	TRUE	No	No	3	NA
Staphylococcus_A_sciuri_RS_GCF_003041935_1	Staphylococcus (Recently reclassified as Mammaliicoccus)	Staphylococcus_A_sciuri	GCF_003041935.1	FALSE	43475	TRUE	No	No	4	NA
Staphylococcus_A_sciuri_RS_GCF_003041945_1	Staphylococcus (Recently reclassified as Mammaliicoccus)	Staphylococcus_A_sciuri	GCF_003041945.1	FALSE	40224	TRUE	No	No	3	NA
Staphylococcus_A_sciuri_RS_GCF_003042135_1	Staphylococcus (Recently reclassified as Mammaliicoccus)	Staphylococcus_A_sciuri	GCF_003042135.1	FALSE	14604	TRUE	No	No	4	NA
Staphylococcus_A_sciuri_RS_GCF_003042145_1	Staphylococcus (Recently reclassified as Mammaliicoccus)	Staphylococcus_A_sciuri	GCF_003042145.1	FALSE	43361	TRUE	No	No	3	NA
Staphylococcus_A_sciuri_RS_GCF_003042195_1	Staphylococcus (Recently reclassified as Mammaliicoccus)	Staphylococcus_A_sciuri	GCF_003042195.1	FALSE	52787	TRUE	No	No	5	NA
Staphylococcus_A_sciuri_RS_GCF_003042855_1	Staphylococcus (Recently reclassified as Mammaliicoccus)	Staphylococcus_A_sciuri	GCF_003042855.1	FALSE	29128	TRUE	Staphylococcus Diversity	No	3	NA
Staphylococcus_A_sciuri_RS_GCF_003043075_1	Staphylococcus (Recently reclassified as Mammaliicoccus)	Staphylococcus_A_sciuri	GCF_003043075.1	FALSE	37795	TRUE	No	No	5	NA
Staphylococcus_A_sciuri_RS_GCF_003043615_1	Staphylococcus (Recently reclassified as Mammaliicoccus)	Staphylococcus_A_sciuri	GCF_003043615.1	FALSE	44472	TRUE	No	No	3	NA
Staphylococcus_A_sciuri_RS_GCF_003579375_1	Staphylococcus (Recently reclassified as Mammaliicoccus)	Staphylococcus_A_sciuri	GCF_003579375.1	FALSE	15286	TRUE	No	No	2	NA
Staphylococcus_A_sciuri_RS_GCF_003579395_1	Staphylococcus (Recently reclassified as Mammaliicoccus)	Staphylococcus_A_sciuri	GCF_003579395.1	FALSE	7684	TRUE	No	No	2	NA
Staphylococcus_A_sciuri_RS_GCF_003579425_1	Staphylococcus (Recently reclassified as Mammaliicoccus)	Staphylococcus_A_sciuri	GCF_003579425.1	FALSE	32383	TRUE	No	No	3	NA
Staphylococcus_A_sciuri_RS_GCF_003579445_1	Staphylococcus (Recently reclassified as Mammaliicoccus)	Staphylococcus_A_sciuri	GCF_003579445.1	FALSE	101429	TRUE	No	No	3	NA
Staphylococcus_A_sciuri_RS_GCF_003579465_1	Staphylococcus (Recently reclassified as Mammaliicoccus)	Staphylococcus_A_sciuri	GCF_003579465.1	FALSE	36433	TRUE	No	No	3	NA
Staphylococcus_A_sciuri_RS_GCF_003579565_1	Staphylococcus (Recently reclassified as Mammaliicoccus)	Staphylococcus_A_sciuri	GCF_003579565.1	FALSE	29506	TRUE	No	No	2	NA
Staphylococcus_A_sciuri_RS_GCF_003579575_1	Staphylococcus (Recently reclassified as Mammaliicoccus)	Staphylococcus_A_sciuri	GCF_003579575.1	FALSE	27440	TRUE	No	No	3	NA
Staphylococcus_A_sciuri_RS_GCF_003579605_1	Staphylococcus (Recently reclassified as Mammaliicoccus)	Staphylococcus_A_sciuri	GCF_003579605.1	FALSE	50557	TRUE	No	No	3	NA
Staphylococcus_A_sciuri_RS_GCF_003580365_1	Staphylococcus (Recently reclassified as Mammaliicoccus)	Staphylococcus_A_sciuri	GCF_003580365.1	FALSE	49014	TRUE	No	No	5	NA
Staphylococcus_A_sciuri_RS_GCF_003580375_1	Staphylococcus (Recently reclassified as Mammaliicoccus)	Staphylococcus_A_sciuri	GCF_003580375.1	FALSE	37019	TRUE	No	No	5	NA
Staphylococcus_A_sciuri_RS_GCF_003580395_1	Staphylococcus (Recently reclassified as Mammaliicoccus)	Staphylococcus_A_sciuri	GCF_003580395.1	FALSE	33939	TRUE	No	No	5	NA
Staphylococcus_A_sciuri_RS_GCF_003580425_1	Staphylococcus (Recently reclassified as Mammaliicoccus)	Staphylococcus_A_sciuri	GCF_003580425.1	FALSE	38239	TRUE	No	No	3	NA
Staphylococcus_A_sciuri_RS_GCF_003580435_1	Staphylococcus (Recently reclassified as Mammaliicoccus)	Staphylococcus_A_sciuri	GCF_003580435.1	FALSE	33238	TRUE	No	No	4	NA
Staphylococcus_A_sciuri_RS_GCF_003580685_1	Staphylococcus (Recently reclassified as Mammaliicoccus)	Staphylococcus_A_sciuri	GCF_003580685.1	FALSE	32469	TRUE	No	No	3	NA
Staphylococcus_A_sciuri_RS_GCF_003580695_1	Staphylococcus (Recently reclassified as Mammaliicoccus)	Staphylococcus_A_sciuri	GCF_003580695.1	FALSE	19759	TRUE	No	No	3	NA
Staphylococcus_A_sciuri_RS_GCF_003968855_1	Staphylococcus (Recently reclassified as Mammaliicoccus)	Staphylococcus_A_sciuri	GCF_003968855.1	FALSE	85008	TRUE	Staphylococcus Diversity	No	3	NA
Staphylococcus_A_sciuri_RS_GCF_004569525_1	Staphylococcus (Recently reclassified as Mammaliicoccus)	Staphylococcus_A_sciuri	GCF_004569525.1	FALSE	610915	TRUE	No	No	5	NA
Staphylococcus_A_sciuri_RS_GCF_009259665_1	Staphylococcus (Recently reclassified as Mammaliicoccus)	Staphylococcus_A_sciuri	GCF_009259665.1	FALSE	2761440	TRUE	No	No	5	NA
Staphylococcus_A_sciuri_RS_GCF_009648145_1	Staphylococcus (Recently reclassified as Mammaliicoccus)	Staphylococcus_A_sciuri	GCF_009648145.1	FALSE	674625	TRUE	No	No	5	NA
Staphylococcus_A_sciuri_RS_GCF_009830405_1	Staphylococcus (Recently reclassified as Mammaliicoccus)	Staphylococcus_A_sciuri	GCF_009830405.1	FALSE	287285	TRUE	No	No	4	NA
Staphylococcus_A_sciuri_RS_GCF_009830435_1	Staphylococcus (Recently reclassified as Mammaliicoccus)	Staphylococcus_A_sciuri	GCF_009830435.1	FALSE	241719	TRUE	Staphylococcus Diversity	No	5	NA
Staphylococcus_A_sciuri_RS_GCF_011065455_1	Staphylococcus (Recently reclassified as Mammaliicoccus)	Staphylococcus_A_sciuri	GCF_011065455.1	FALSE	131097	TRUE	No	No	4	NA
Staphylococcus_A_sciuri_RS_GCF_012102515_1	Staphylococcus (Recently reclassified as Mammaliicoccus)	Staphylococcus_A_sciuri	GCF_012102515.1	FALSE	522572	TRUE	No	No	4	NA
Staphylococcus_A_sciuri_RS_GCF_013415315_1	Staphylococcus (Recently reclassified as Mammaliicoccus)	Staphylococcus_A_sciuri	GCF_013415315.1	FALSE	149784	TRUE	No	No	5	NA
Staphylococcus_A_sciuri_RS_GCF_013602285_1	Staphylococcus (Recently reclassified as Mammaliicoccus)	Staphylococcus_A_sciuri	GCF_013602285.1	FALSE	630847	TRUE	No	No	5	NA
Staphylococcus_A_sciuri_RS_GCF_014217745_1	Staphylococcus (Recently reclassified as Mammaliicoccus)	Staphylococcus_A_sciuri	GCF_014217745.1	FALSE	2773352	TRUE	No	No	5	NA
Staphylococcus_A_sciuri_RS_GCF_900117375_1	Staphylococcus (Recently reclassified as Mammaliicoccus)	Staphylococcus_A_sciuri	GCF_900117375.1	FALSE	1623085	TRUE	No	No	5	NA
Staphylococcus_A_sciuri_RS_GCF_900474615_1	Staphylococcus (Recently reclassified as Mammaliicoccus)	Staphylococcus_A_sciuri	GCF_900474615.1	TRUE	2811859	TRUE	Staphylococcus Diversity	No	4	NA
Staphylococcus_A_stepanovicii_RS_GCF_002902525_1	Staphylococcus (Recently reclassified as Mammaliicoccus)	Staphylococcus_A_stepanovicii	GCF_002902525.1	FALSE	52477	TRUE	No	No	4	NA
Staphylococcus_A_stepanovicii_RS_GCF_014635785_1	Staphylococcus (Recently reclassified as Mammaliicoccus)	Staphylococcus_A_stepanovicii	GCF_014635785.1	FALSE	292702	TRUE	No	No	5	NA
Staphylococcus_A_stepanovicii_RS_GCF_900187075_1	Staphylococcus (Recently reclassified as Mammaliicoccus)	Staphylococcus_A_stepanovicii	GCF_900187075.1	TRUE	2439098	TRUE	Staphylococcus Diversity	No	4	NA
Staphylococcus_A_vitulinus_GB_GCA_003454185_1	Staphylococcus (Recently reclassified as Mammaliicoccus)	Staphylococcus_A_vitulinus	GCA_003454185.1	FALSE	59014	TRUE	No	No	3	NA
Staphylococcus_A_vitulinus_RS_GCF_000286335_1	Staphylococcus (Recently reclassified as Mammaliicoccus)	Staphylococcus_A_vitulinus	GCF_000286335.1	FALSE	18796	TRUE	No	No	5	NA
Staphylococcus_A_vitulinus_RS_GCF_002902265_1	Staphylococcus (Recently reclassified as Mammaliicoccus)	Staphylococcus_A_vitulinus	GCF_002902265.1	FALSE	27999	TRUE	Staphylococcus Diversity	No	3	NA
Staphylococcus_A_vitulinus_RS_GCF_003041615_1	Staphylococcus (Recently reclassified as Mammaliicoccus)	Staphylococcus_A_vitulinus	GCF_003041615.1	FALSE	74910	TRUE	No	No	4	NA
Staphylococcus_A_vitulinus_RS_GCF_003043275_1	Staphylococcus (Recently reclassified as Mammaliicoccus)	Staphylococcus_A_vitulinus	GCF_003043275.1	FALSE	40006	TRUE	No	No	4	NA
Staphylococcus_A_vitulinus_RS_GCF_003043315_1	Staphylococcus (Recently reclassified as Mammaliicoccus)	Staphylococcus_A_vitulinus	GCF_003043315.1	FALSE	97227	TRUE	No	No	3	NA
Staphylococcus_A_vitulinus_RS_GCF_003043335_1	Staphylococcus (Recently reclassified as Mammaliicoccus)	Staphylococcus_A_vitulinus	GCF_003043335.1	FALSE	14771	TRUE	No	No	3	NA
Staphylococcus_A_vitulinus_RS_GCF_003578985_1	Staphylococcus (Recently reclassified as Mammaliicoccus)	Staphylococcus_A_vitulinus	GCF_003578985.1	FALSE	17058	TRUE	No	No	3	NA
Staphylococcus_A_vitulinus_RS_GCF_003579225_1	Staphylococcus (Recently reclassified as Mammaliicoccus)	Staphylococcus_A_vitulinus	GCF_003579225.1	FALSE	77429	TRUE	No	No	4	NA
Staphylococcus_A_vitulinus_RS_GCF_003970525_1	Staphylococcus (Recently reclassified as Mammaliicoccus)	Staphylococcus_A_vitulinus	GCF_003970525.1	FALSE	23140	TRUE	No	No	3	NA
Staphylococcus_A_vitulinus_RS_GCF_012931565_1	Staphylococcus (Recently reclassified as Mammaliicoccus)	Staphylococcus_A_vitulinus	GCF_012931565.1	TRUE	2628028	TRUE	Staphylococcus Diversity	No	4	NA
Staphylococcus_A_vitulinus_RS_GCF_014635645_1	Staphylococcus (Recently reclassified as Mammaliicoccus)	Staphylococcus_A_vitulinus	GCF_014635645.1	FALSE	288042	TRUE	Staphylococcus Diversity	No	3	NA
Staphylococcus_agnetis_RS_GCF_000737185_1	Staphylococcus	Staphylococcus_agnetis	GCF_000737185.1	FALSE	194060	TRUE	No	No	5	NA
Staphylococcus_agnetis_RS_GCF_001442815_2	Staphylococcus	Staphylococcus_agnetis	GCF_001442815.2	TRUE	2474434	TRUE	Staphylococcus Diversity	No	3	NA
Staphylococcus_agnetis_RS_GCF_002114335_1	Staphylococcus	Staphylococcus_agnetis	GCF_002114335.1	FALSE	176899	TRUE	No	No	4	NA
Staphylococcus_agnetis_RS_GCF_002114365_1	Staphylococcus	Staphylococcus_agnetis	GCF_002114365.1	FALSE	145074	TRUE	No	No	4	NA
Staphylococcus_agnetis_RS_GCF_002145465_1	Staphylococcus	Staphylococcus_agnetis	GCF_002145465.1	FALSE	177129	TRUE	No	No	4	NA
Staphylococcus_agnetis_RS_GCF_002901865_1	Staphylococcus	Staphylococcus_agnetis	GCF_002901865.1	FALSE	38640	TRUE	No	No	5	NA
Staphylococcus_agnetis_RS_GCF_002994085_1	Staphylococcus	Staphylococcus_agnetis	GCF_002994085.1	FALSE	80547	TRUE	No	No	4	NA
Staphylococcus_agnetis_RS_GCF_002994105_1	Staphylococcus	Staphylococcus_agnetis	GCF_002994105.1	FALSE	80670	TRUE	No	No	5	NA
Staphylococcus_agnetis_RS_GCF_002994125_1	Staphylococcus	Staphylococcus_agnetis	GCF_002994125.1	FALSE	86885	TRUE	No	No	5	NA
Staphylococcus_agnetis_RS_GCF_002994145_1	Staphylococcus	Staphylococcus_agnetis	GCF_002994145.1	FALSE	80547	TRUE	No	No	4	NA
Staphylococcus_agnetis_RS_GCF_002994165_1	Staphylococcus	Staphylococcus_agnetis	GCF_002994165.1	FALSE	97620	TRUE	Staphylococcus Diversity	No	3	NA
Staphylococcus_agnetis_RS_GCF_003040805_1	Staphylococcus	Staphylococcus_agnetis	GCF_003040805.1	FALSE	494035	TRUE	No	No	4	NA
Staphylococcus_agnetis_RS_GCF_003040835_1	Staphylococcus	Staphylococcus_agnetis	GCF_003040835.1	FALSE	370309	TRUE	No	No	4	NA
Staphylococcus_agnetis_RS_GCF_003040855_1	Staphylococcus	Staphylococcus_agnetis	GCF_003040855.1	FALSE	85416	TRUE	No	No	5	NA
Staphylococcus_agnetis_RS_GCF_003040875_1	Staphylococcus	Staphylococcus_agnetis	GCF_003040875.1	FALSE	70516	TRUE	No	No	4	NA
Staphylococcus_agnetis_RS_GCF_003040895_1	Staphylococcus	Staphylococcus_agnetis	GCF_003040895.1	FALSE	17945	TRUE	No	No	5	NA
Staphylococcus_agnetis_RS_GCF_003040915_1	Staphylococcus	Staphylococcus_agnetis	GCF_003040915.1	FALSE	56300	TRUE	No	No	4	NA
Staphylococcus_agnetis_RS_GCF_003040935_1	Staphylococcus	Staphylococcus_agnetis	GCF_003040935.1	FALSE	65716	TRUE	Staphylococcus Diversity	No	4	NA
Staphylococcus_agnetis_RS_GCF_003040955_1	Staphylococcus	Staphylococcus_agnetis	GCF_003040955.1	FALSE	47858	TRUE	No	No	5	NA
Staphylococcus_agnetis_RS_GCF_003040965_1	Staphylococcus	Staphylococcus_agnetis	GCF_003040965.1	FALSE	213544	TRUE	Staphylococcus Diversity	No	5	NA
Staphylococcus_agnetis_RS_GCF_003040995_1	Staphylococcus	Staphylococcus_agnetis	GCF_003040995.1	FALSE	62610	TRUE	No	No	5	NA
Staphylococcus_agnetis_RS_GCF_003041015_1	Staphylococcus	Staphylococcus_agnetis	GCF_003041015.1	FALSE	69808	TRUE	No	No	5	NA
Staphylococcus_agnetis_RS_GCF_003041195_1	Staphylococcus	Staphylococcus_agnetis	GCF_003041195.1	FALSE	76142	TRUE	No	No	5	NA
Staphylococcus_agnetis_RS_GCF_003041215_1	Staphylococcus	Staphylococcus_agnetis	GCF_003041215.1	FALSE	62892	TRUE	No	No	3	NA
Staphylococcus_agnetis_RS_GCF_007097565_1	Staphylococcus	Staphylococcus_agnetis	GCF_007097565.1	FALSE	129563	TRUE	Staphylococcus Diversity	No	6	NA
Staphylococcus_agnetis_RS_GCF_007814015_1	Staphylococcus	Staphylococcus_agnetis	GCF_007814015.1	FALSE	2345021	TRUE	No	No	5	NA
Staphylococcus_agnetis_RS_GCF_011394325_1	Staphylococcus	Staphylococcus_agnetis	GCF_011394325.1	FALSE	98667	TRUE	No	No	6	NA
Staphylococcus_agnetis_RS_GCF_011394545_1	Staphylococcus	Staphylococcus_agnetis	GCF_011394545.1	FALSE	397881	TRUE	No	No	4	NA
Staphylococcus_agnetis_RS_GCF_011466855_1	Staphylococcus	Staphylococcus_agnetis	GCF_011466855.1	FALSE	2449249	TRUE	No	No	4	NA
Staphylococcus_agnetis_RS_GCF_012029265_1	Staphylococcus	Staphylococcus_agnetis	GCF_012029265.1	FALSE	85109	TRUE	No	No	5	NA
Staphylococcus_agnetis_RS_GCF_012029305_1	Staphylococcus	Staphylococcus_agnetis	GCF_012029305.1	FALSE	51409	TRUE	No	No	5	NA
Staphylococcus_agnetis_RS_GCF_012029335_1	Staphylococcus	Staphylococcus_agnetis	GCF_012029335.1	FALSE	87399	TRUE	No	No	4	NA
Staphylococcus_agnetis_RS_GCF_012029345_1	Staphylococcus	Staphylococcus_agnetis	GCF_012029345.1	FALSE	84228	TRUE	No	No	3	NA
Staphylococcus_agnetis_RS_GCF_012029355_1	Staphylococcus	Staphylococcus_agnetis	GCF_012029355.1	FALSE	162149	TRUE	No	No	5	NA
Staphylococcus_agnetis_RS_GCF_012029365_1	Staphylococcus	Staphylococcus_agnetis	GCF_012029365.1	FALSE	55411	TRUE	No	No	3	NA
Staphylococcus_agnetis_RS_GCF_012029415_1	Staphylococcus	Staphylococcus_agnetis	GCF_012029415.1	FALSE	47684	TRUE	No	No	4	NA
Staphylococcus_agnetis_RS_GCF_012029435_1	Staphylococcus	Staphylococcus_agnetis	GCF_012029435.1	FALSE	111887	TRUE	No	No	5	NA
Staphylococcus_agnetis_RS_GCF_012029465_1	Staphylococcus	Staphylococcus_agnetis	GCF_012029465.1	FALSE	1811216	TRUE	No	No	4	NA
Staphylococcus_agnetis_RS_GCF_013328145_1	Staphylococcus	Staphylococcus_agnetis	GCF_013328145.1	FALSE	67712	TRUE	No	No	5	NA
Staphylococcus_agnetis_RS_GCF_900457735_1	Staphylococcus	Staphylococcus_agnetis	GCF_900457735.1	FALSE	2371673	TRUE	Staphylococcus Diversity	No	5	NA
Staphylococcus_argensis_RS_GCF_002902305_1	Staphylococcus	Staphylococcus_argensis	GCF_002902305.1	FALSE	1290125	TRUE	Staphylococcus Diversity	No	5	NA
Staphylococcus_argensis_RS_GCF_007671915_1	Staphylococcus	Staphylococcus_argensis	GCF_007671915.1	FALSE	1275057	TRUE	No	No	5	NA
Staphylococcus_argensis_RS_GCF_007671945_1	Staphylococcus	Staphylococcus_argensis	GCF_007671945.1	FALSE	1251583	TRUE	No	No	5	NA
Staphylococcus_argensis_RS_GCF_007672175_1	Staphylococcus	Staphylococcus_argensis	GCF_007672175.1	FALSE	1274965	TRUE	No	No	5	NA
Staphylococcus_argensis_RS_GCF_007676625_1	Staphylococcus	Staphylococcus_argensis	GCF_007676625.1	FALSE	906925	TRUE	No	No	5	NA
Staphylococcus_argensis_RS_GCF_007682245_1	Staphylococcus	Staphylococcus_argensis	GCF_007682245.1	FALSE	1275692	TRUE	No	No	5	NA
Staphylococcus_argensis_RS_GCF_007682285_1	Staphylococcus	Staphylococcus_argensis	GCF_007682285.1	FALSE	906970	TRUE	No	No	5	NA
Staphylococcus_argensis_RS_GCF_007682325_1	Staphylococcus	Staphylococcus_argensis	GCF_007682325.1	FALSE	906789	TRUE	No	No	5	NA
Staphylococcus_argenteus_GB_GCA_005472255_1	Staphylococcus	Staphylococcus_argenteus	GCA_005472255.1	FALSE	287480	TRUE	No	No	7	NA
Staphylococcus_argenteus_GB_GCA_900183745_1	Staphylococcus	Staphylococcus_argenteus	GCA_900183745.1	FALSE	54884	TRUE	No	No	8	NA
Staphylococcus_argenteus_RS_GCF_000236925_1	Staphylococcus	Staphylococcus_argenteus	GCF_000236925.1	FALSE	2762785	TRUE	No	No	7	NA
Staphylococcus_argenteus_RS_GCF_000602805_1	Staphylococcus	Staphylococcus_argenteus	GCF_000602805.1	FALSE	89312	TRUE	No	No	8	NA
Staphylococcus_argenteus_RS_GCF_000606605_1	Staphylococcus	Staphylococcus_argenteus	GCF_000606605.1	FALSE	143377	TRUE	No	No	8	NA
Staphylococcus_argenteus_RS_GCF_000751495_1	Staphylococcus	Staphylococcus_argenteus	GCF_000751495.1	FALSE	1372212	TRUE	No	No	8	NA
Staphylococcus_argenteus_RS_GCF_000751815_1	Staphylococcus	Staphylococcus_argenteus	GCF_000751815.1	FALSE	343160	TRUE	No	No	6	NA
Staphylococcus_argenteus_RS_GCF_000751995_1	Staphylococcus	Staphylococcus_argenteus	GCF_000751995.1	FALSE	761363	TRUE	No	No	7	NA
Staphylococcus_argenteus_RS_GCF_000752015_1	Staphylococcus	Staphylococcus_argenteus	GCF_000752015.1	FALSE	994632	TRUE	No	No	9	NA
Staphylococcus_argenteus_RS_GCF_000752055_1	Staphylococcus	Staphylococcus_argenteus	GCF_000752055.1	FALSE	696199	TRUE	No	No	7	NA
Staphylococcus_argenteus_RS_GCF_001049715_1	Staphylococcus	Staphylococcus_argenteus	GCF_001049715.1	FALSE	350140	TRUE	No	No	8	NA
Staphylococcus_argenteus_RS_GCF_001061465_1	Staphylococcus	Staphylococcus_argenteus	GCF_001061465.1	FALSE	88020	TRUE	No	No	8	NA
Staphylococcus_argenteus_RS_GCF_001641625_1	Staphylococcus	Staphylococcus_argenteus	GCF_001641625.1	FALSE	205696	TRUE	No	No	8	NA
Staphylococcus_argenteus_RS_GCF_001891145_1	Staphylococcus	Staphylococcus_argenteus	GCF_001891145.1	FALSE	2754198	TRUE	No	No	6	NA
Staphylococcus_argenteus_RS_GCF_001969635_1	Staphylococcus	Staphylococcus_argenteus	GCF_001969635.1	FALSE	29431	TRUE	No	No	8	NA
Staphylococcus_argenteus_RS_GCF_001969695_1	Staphylococcus	Staphylococcus_argenteus	GCF_001969695.1	FALSE	64646	TRUE	No	No	7	NA
Staphylococcus_argenteus_RS_GCF_001969705_1	Staphylococcus	Staphylococcus_argenteus	GCF_001969705.1	FALSE	41388	TRUE	No	No	7	NA
Staphylococcus_argenteus_RS_GCF_001969715_1	Staphylococcus	Staphylococcus_argenteus	GCF_001969715.1	FALSE	76927	TRUE	No	No	8	NA
Staphylococcus_argenteus_RS_GCF_001969725_1	Staphylococcus	Staphylococcus_argenteus	GCF_001969725.1	FALSE	106652	TRUE	No	No	7	NA
Staphylococcus_argenteus_RS_GCF_002221825_1	Staphylococcus	Staphylococcus_argenteus	GCF_002221825.1	FALSE	457002	TRUE	No	No	6	NA
Staphylococcus_argenteus_RS_GCF_002812345_2	Staphylococcus	Staphylococcus_argenteus	GCF_002812345.2	FALSE	2744502	TRUE	No	No	7	NA
Staphylococcus_argenteus_RS_GCF_002900905_1	Staphylococcus	Staphylococcus_argenteus	GCF_002900905.1	FALSE	350140	TRUE	No	No	8	NA
Staphylococcus_argenteus_RS_GCF_002901785_1	Staphylococcus	Staphylococcus_argenteus	GCF_002901785.1	FALSE	272024	TRUE	No	No	7	NA
Staphylococcus_argenteus_RS_GCF_003010635_1	Staphylococcus	Staphylococcus_argenteus	GCF_003010635.1	FALSE	145110	TRUE	No	No	8	NA
Staphylococcus_argenteus_RS_GCF_003011845_1	Staphylococcus	Staphylococcus_argenteus	GCF_003011845.1	FALSE	593260	TRUE	No	No	8	NA
Staphylococcus_argenteus_RS_GCF_003022395_1	Staphylococcus	Staphylococcus_argenteus	GCF_003022395.1	FALSE	77534	TRUE	No	No	9	NA
Staphylococcus_argenteus_RS_GCF_003569945_1	Staphylococcus	Staphylococcus_argenteus	GCF_003569945.1	FALSE	2648450	TRUE	Staphylococcus Diversity	No	8	NA
Staphylococcus_argenteus_RS_GCF_003595345_1	Staphylococcus	Staphylococcus_argenteus	GCF_003595345.1	FALSE	2744503	TRUE	No	No	7	NA
Staphylococcus_argenteus_RS_GCF_003935695_1	Staphylococcus	Staphylococcus_argenteus	GCF_003935695.1	FALSE	591279	TRUE	No	No	8	NA
Staphylococcus_argenteus_RS_GCF_003967115_1	Staphylococcus	Staphylococcus_argenteus	GCF_003967115.1	FALSE	2761442	TRUE	No	No	7	NA
Staphylococcus_argenteus_RS_GCF_005397745_1	Staphylococcus	Staphylococcus_argenteus	GCF_005397745.1	FALSE	350454	TRUE	No	No	7	NA
Staphylococcus_argenteus_RS_GCF_007859575_1	Staphylococcus	Staphylococcus_argenteus	GCF_007859575.1	FALSE	2676222	TRUE	No	No	7	NA
Staphylococcus_argenteus_RS_GCF_008368955_1	Staphylococcus	Staphylococcus_argenteus	GCF_008368955.1	FALSE	330788	TRUE	No	No	7	NA
Staphylococcus_argenteus_RS_GCF_008619595_1	Staphylococcus	Staphylococcus_argenteus	GCF_008619595.1	FALSE	2761631	TRUE	No	No	7	NA
Staphylococcus_argenteus_RS_GCF_009874245_1	Staphylococcus	Staphylococcus_argenteus	GCF_009874245.1	FALSE	475048	TRUE	No	No	7	NA
Staphylococcus_argenteus_RS_GCF_010570875_1	Staphylococcus	Staphylococcus_argenteus	GCF_010570875.1	FALSE	55582	TRUE	No	No	7	NA
Staphylococcus_argenteus_RS_GCF_012862375_1	Staphylococcus	Staphylococcus_argenteus	GCF_012862375.1	FALSE	468498	TRUE	No	No	8	NA
Staphylococcus_argenteus_RS_GCF_900126525_1	Staphylococcus	Staphylococcus_argenteus	GCF_900126525.1	FALSE	1437245	TRUE	No	No	8	NA
Staphylococcus_argenteus_RS_GCF_900126545_1	Staphylococcus	Staphylococcus_argenteus	GCF_900126545.1	FALSE	1047040	TRUE	No	No	8	NA
Staphylococcus_argenteus_RS_GCF_900126555_1	Staphylococcus	Staphylococcus_argenteus	GCF_900126555.1	FALSE	2448318	TRUE	No	No	8	NA
Staphylococcus_argenteus_RS_GCF_900126565_1	Staphylococcus	Staphylococcus_argenteus	GCF_900126565.1	FALSE	1473266	TRUE	No	No	8	NA
Staphylococcus_argenteus_RS_GCF_900126585_1	Staphylococcus	Staphylococcus_argenteus	GCF_900126585.1	FALSE	1439200	TRUE	No	No	8	NA
Staphylococcus_argenteus_RS_GCF_900126595_1	Staphylococcus	Staphylococcus_argenteus	GCF_900126595.1	FALSE	1388455	TRUE	No	No	8	NA
Staphylococcus_argenteus_RS_GCF_900126605_1	Staphylococcus	Staphylococcus_argenteus	GCF_900126605.1	FALSE	1434463	TRUE	No	No	8	NA
Staphylococcus_argenteus_RS_GCF_900126615_1	Staphylococcus	Staphylococcus_argenteus	GCF_900126615.1	FALSE	854608	TRUE	No	No	8	NA
Staphylococcus_argenteus_RS_GCF_900126625_1	Staphylococcus	Staphylococcus_argenteus	GCF_900126625.1	FALSE	1387213	TRUE	No	No	8	NA
Staphylococcus_argenteus_RS_GCF_900126645_1	Staphylococcus	Staphylococcus_argenteus	GCF_900126645.1	FALSE	1065021	TRUE	No	No	8	NA
Staphylococcus_argenteus_RS_GCF_900126655_1	Staphylococcus	Staphylococcus_argenteus	GCF_900126655.1	FALSE	523706	TRUE	No	No	8	NA
Staphylococcus_argenteus_RS_GCF_900126665_1	Staphylococcus	Staphylococcus_argenteus	GCF_900126665.1	FALSE	2488363	TRUE	No	No	8	NA
Staphylococcus_argenteus_RS_GCF_900126675_1	Staphylococcus	Staphylococcus_argenteus	GCF_900126675.1	FALSE	1051810	TRUE	No	No	8	NA
Staphylococcus_argenteus_RS_GCF_900126685_1	Staphylococcus	Staphylococcus_argenteus	GCF_900126685.1	FALSE	1064482	TRUE	No	No	7	NA
Staphylococcus_argenteus_RS_GCF_900126695_1	Staphylococcus	Staphylococcus_argenteus	GCF_900126695.1	FALSE	1409278	TRUE	No	No	8	NA
Staphylococcus_argenteus_RS_GCF_900126705_1	Staphylococcus	Staphylococcus_argenteus	GCF_900126705.1	FALSE	1067031	TRUE	No	No	8	NA
Staphylococcus_argenteus_RS_GCF_900126725_1	Staphylococcus	Staphylococcus_argenteus	GCF_900126725.1	FALSE	1062436	TRUE	No	No	8	NA
Staphylococcus_argenteus_RS_GCF_900126735_1	Staphylococcus	Staphylococcus_argenteus	GCF_900126735.1	FALSE	1409367	TRUE	No	No	7	NA
Staphylococcus_argenteus_RS_GCF_900126745_1	Staphylococcus	Staphylococcus_argenteus	GCF_900126745.1	FALSE	1452534	TRUE	No	No	8	NA
Staphylococcus_argenteus_RS_GCF_900126775_1	Staphylococcus	Staphylococcus_argenteus	GCF_900126775.1	FALSE	1433970	TRUE	No	No	8	NA
Staphylococcus_argenteus_RS_GCF_900126785_1	Staphylococcus	Staphylococcus_argenteus	GCF_900126785.1	FALSE	1062921	TRUE	No	No	8	NA
Staphylococcus_argenteus_RS_GCF_900126795_1	Staphylococcus	Staphylococcus_argenteus	GCF_900126795.1	FALSE	1044308	TRUE	No	No	8	NA
Staphylococcus_argenteus_RS_GCF_900126805_1	Staphylococcus	Staphylococcus_argenteus	GCF_900126805.1	FALSE	1022512	TRUE	No	No	8	NA
Staphylococcus_argenteus_RS_GCF_900126815_1	Staphylococcus	Staphylococcus_argenteus	GCF_900126815.1	FALSE	1047091	TRUE	No	No	8	NA
Staphylococcus_argenteus_RS_GCF_900126825_1	Staphylococcus	Staphylococcus_argenteus	GCF_900126825.1	FALSE	1439963	TRUE	No	No	8	NA
Staphylococcus_argenteus_RS_GCF_900126835_1	Staphylococcus	Staphylococcus_argenteus	GCF_900126835.1	FALSE	1051949	TRUE	No	No	8	NA
Staphylococcus_argenteus_RS_GCF_900126855_1	Staphylococcus	Staphylococcus_argenteus	GCF_900126855.1	FALSE	1048529	TRUE	No	No	7	NA
Staphylococcus_argenteus_RS_GCF_900126865_1	Staphylococcus	Staphylococcus_argenteus	GCF_900126865.1	FALSE	1022535	TRUE	No	No	8	NA
Staphylococcus_argenteus_RS_GCF_900126875_1	Staphylococcus	Staphylococcus_argenteus	GCF_900126875.1	FALSE	1452901	TRUE	No	No	8	NA
Staphylococcus_argenteus_RS_GCF_900126885_1	Staphylococcus	Staphylococcus_argenteus	GCF_900126885.1	FALSE	1051923	TRUE	No	No	8	NA
Staphylococcus_argenteus_RS_GCF_900126895_1	Staphylococcus	Staphylococcus_argenteus	GCF_900126895.1	FALSE	1395909	TRUE	No	No	8	NA
Staphylococcus_argenteus_RS_GCF_900126905_1	Staphylococcus	Staphylococcus_argenteus	GCF_900126905.1	FALSE	1022413	TRUE	No	No	8	NA
Staphylococcus_argenteus_RS_GCF_900126915_1	Staphylococcus	Staphylococcus_argenteus	GCF_900126915.1	FALSE	1430432	TRUE	No	No	8	NA
Staphylococcus_argenteus_RS_GCF_900126935_1	Staphylococcus	Staphylococcus_argenteus	GCF_900126935.1	FALSE	1432336	TRUE	No	No	8	NA
Staphylococcus_argenteus_RS_GCF_900126945_1	Staphylococcus	Staphylococcus_argenteus	GCF_900126945.1	FALSE	1440578	TRUE	No	No	8	NA
Staphylococcus_argenteus_RS_GCF_900126955_1	Staphylococcus	Staphylococcus_argenteus	GCF_900126955.1	FALSE	551775	TRUE	No	No	7	NA
Staphylococcus_argenteus_RS_GCF_900126965_1	Staphylococcus	Staphylococcus_argenteus	GCF_900126965.1	FALSE	1400775	TRUE	No	No	8	NA
Staphylococcus_argenteus_RS_GCF_900126975_1	Staphylococcus	Staphylococcus_argenteus	GCF_900126975.1	FALSE	964956	TRUE	No	No	8	NA
Staphylococcus_argenteus_RS_GCF_900126985_1	Staphylococcus	Staphylococcus_argenteus	GCF_900126985.1	FALSE	1032061	TRUE	No	No	8	NA
Staphylococcus_argenteus_RS_GCF_900126995_1	Staphylococcus	Staphylococcus_argenteus	GCF_900126995.1	FALSE	1403891	TRUE	No	No	8	NA
Staphylococcus_argenteus_RS_GCF_900127005_1	Staphylococcus	Staphylococcus_argenteus	GCF_900127005.1	FALSE	1361268	TRUE	No	No	8	NA
Staphylococcus_argenteus_RS_GCF_900127025_1	Staphylococcus	Staphylococcus_argenteus	GCF_900127025.1	FALSE	637633	TRUE	No	No	8	NA
Staphylococcus_argenteus_RS_GCF_900127035_1	Staphylococcus	Staphylococcus_argenteus	GCF_900127035.1	FALSE	1403132	TRUE	No	No	9	NA
Staphylococcus_argenteus_RS_GCF_900127045_1	Staphylococcus	Staphylococcus_argenteus	GCF_900127045.1	FALSE	1051931	TRUE	No	No	8	NA
Staphylococcus_argenteus_RS_GCF_900127055_1	Staphylococcus	Staphylococcus_argenteus	GCF_900127055.1	FALSE	800132	TRUE	No	No	8	NA
Staphylococcus_argenteus_RS_GCF_900127065_1	Staphylococcus	Staphylococcus_argenteus	GCF_900127065.1	FALSE	1360128	TRUE	No	No	8	NA
Staphylococcus_argenteus_RS_GCF_900127075_1	Staphylococcus	Staphylococcus_argenteus	GCF_900127075.1	FALSE	1094344	TRUE	No	No	8	NA
Staphylococcus_argenteus_RS_GCF_900127085_1	Staphylococcus	Staphylococcus_argenteus	GCF_900127085.1	FALSE	1050410	TRUE	No	No	8	NA
Staphylococcus_argenteus_RS_GCF_900127115_1	Staphylococcus	Staphylococcus_argenteus	GCF_900127115.1	FALSE	1416643	TRUE	No	No	8	NA
Staphylococcus_argenteus_RS_GCF_900127675_1	Staphylococcus	Staphylococcus_argenteus	GCF_900127675.1	FALSE	1452914	TRUE	No	No	8	NA
Staphylococcus_argenteus_RS_GCF_900128025_1	Staphylococcus	Staphylococcus_argenteus	GCF_900128025.1	FALSE	551791	TRUE	No	No	6	NA
Staphylococcus_argenteus_RS_GCF_900128145_1	Staphylococcus	Staphylococcus_argenteus	GCF_900128145.1	FALSE	1049310	TRUE	No	No	8	NA
Staphylococcus_argenteus_RS_GCF_900128155_1	Staphylococcus	Staphylococcus_argenteus	GCF_900128155.1	FALSE	1046971	TRUE	No	No	8	NA
Staphylococcus_argenteus_RS_GCF_900128165_1	Staphylococcus	Staphylococcus_argenteus	GCF_900128165.1	FALSE	1436216	TRUE	No	No	8	NA
Staphylococcus_argenteus_RS_GCF_900128175_1	Staphylococcus	Staphylococcus_argenteus	GCF_900128175.1	FALSE	1088597	TRUE	No	No	7	NA
Staphylococcus_argenteus_RS_GCF_900128185_1	Staphylococcus	Staphylococcus_argenteus	GCF_900128185.1	FALSE	1044179	TRUE	No	No	8	NA
Staphylococcus_argenteus_RS_GCF_900128195_1	Staphylococcus	Staphylococcus_argenteus	GCF_900128195.1	FALSE	1434434	TRUE	No	No	8	NA
Staphylococcus_argenteus_RS_GCF_900128205_1	Staphylococcus	Staphylococcus_argenteus	GCF_900128205.1	FALSE	1434434	TRUE	No	No	8	NA
Staphylococcus_argenteus_RS_GCF_900128215_1	Staphylococcus	Staphylococcus_argenteus	GCF_900128215.1	FALSE	1046858	TRUE	No	No	8	NA
Staphylococcus_argenteus_RS_GCF_900128225_1	Staphylococcus	Staphylococcus_argenteus	GCF_900128225.1	FALSE	1106785	TRUE	No	No	8	NA
Staphylococcus_argenteus_RS_GCF_900128235_1	Staphylococcus	Staphylococcus_argenteus	GCF_900128235.1	FALSE	1051800	TRUE	No	No	8	NA
Staphylococcus_argenteus_RS_GCF_900128245_1	Staphylococcus	Staphylococcus_argenteus	GCF_900128245.1	FALSE	1060173	TRUE	No	No	8	NA
Staphylococcus_argenteus_RS_GCF_900128255_1	Staphylococcus	Staphylococcus_argenteus	GCF_900128255.1	FALSE	1397558	TRUE	No	No	8	NA
Staphylococcus_argenteus_RS_GCF_900128265_1	Staphylococcus	Staphylococcus_argenteus	GCF_900128265.1	FALSE	2449619	TRUE	No	No	8	NA
Staphylococcus_argenteus_RS_GCF_900128275_1	Staphylococcus	Staphylococcus_argenteus	GCF_900128275.1	FALSE	1051692	TRUE	No	No	8	NA
Staphylococcus_argenteus_RS_GCF_900128325_1	Staphylococcus	Staphylococcus_argenteus	GCF_900128325.1	FALSE	1424237	TRUE	No	No	8	NA
Staphylococcus_argenteus_RS_GCF_900128335_1	Staphylococcus	Staphylococcus_argenteus	GCF_900128335.1	FALSE	1050409	TRUE	No	No	8	NA
Staphylococcus_argenteus_RS_GCF_900128345_1	Staphylococcus	Staphylococcus_argenteus	GCF_900128345.1	FALSE	1062005	TRUE	No	No	8	NA
Staphylococcus_argenteus_RS_GCF_900128355_1	Staphylococcus	Staphylococcus_argenteus	GCF_900128355.1	FALSE	1005084	TRUE	No	No	8	NA
Staphylococcus_argenteus_RS_GCF_900128365_1	Staphylococcus	Staphylococcus_argenteus	GCF_900128365.1	FALSE	1051226	TRUE	No	No	8	NA
Staphylococcus_argenteus_RS_GCF_900128385_1	Staphylococcus	Staphylococcus_argenteus	GCF_900128385.1	FALSE	698532	TRUE	No	No	8	NA
Staphylococcus_argenteus_RS_GCF_900128605_1	Staphylococcus	Staphylococcus_argenteus	GCF_900128605.1	FALSE	2438689	TRUE	No	No	8	NA
Staphylococcus_argenteus_RS_GCF_900128615_1	Staphylococcus	Staphylococcus_argenteus	GCF_900128615.1	FALSE	1731290	TRUE	No	No	8	NA
Staphylococcus_argenteus_RS_GCF_900128625_1	Staphylococcus	Staphylococcus_argenteus	GCF_900128625.1	FALSE	2401512	TRUE	No	No	9	NA
Staphylococcus_argenteus_RS_GCF_900128635_1	Staphylococcus	Staphylococcus_argenteus	GCF_900128635.1	FALSE	2095170	TRUE	No	No	8	NA
Staphylococcus_argenteus_RS_GCF_900128645_1	Staphylococcus	Staphylococcus_argenteus	GCF_900128645.1	FALSE	1743281	TRUE	No	No	8	NA
Staphylococcus_argenteus_RS_GCF_900128655_1	Staphylococcus	Staphylococcus_argenteus	GCF_900128655.1	FALSE	2093111	TRUE	No	No	7	NA
Staphylococcus_argenteus_RS_GCF_900128665_1	Staphylococcus	Staphylococcus_argenteus	GCF_900128665.1	FALSE	1389003	TRUE	No	No	7	NA
Staphylococcus_argenteus_RS_GCF_900128675_1	Staphylococcus	Staphylococcus_argenteus	GCF_900128675.1	FALSE	1052252	TRUE	No	No	8	NA
Staphylococcus_argenteus_RS_GCF_900128685_1	Staphylococcus	Staphylococcus_argenteus	GCF_900128685.1	FALSE	1061343	TRUE	No	No	7	NA
Staphylococcus_argenteus_RS_GCF_900128695_1	Staphylococcus	Staphylococcus_argenteus	GCF_900128695.1	FALSE	505689	TRUE	No	No	6	NA
Staphylococcus_argenteus_RS_GCF_900128705_1	Staphylococcus	Staphylococcus_argenteus	GCF_900128705.1	FALSE	761548	TRUE	No	No	8	NA
Staphylococcus_argenteus_RS_GCF_900128715_1	Staphylococcus	Staphylococcus_argenteus	GCF_900128715.1	FALSE	1390019	TRUE	No	No	8	NA
Staphylococcus_argenteus_RS_GCF_900183725_1	Staphylococcus	Staphylococcus_argenteus	GCF_900183725.1	FALSE	31852	TRUE	No	No	8	NA
Staphylococcus_argenteus_RS_GCF_900183735_1	Staphylococcus	Staphylococcus_argenteus	GCF_900183735.1	FALSE	38191	TRUE	No	No	7	NA
Staphylococcus_argenteus_RS_GCF_900183755_1	Staphylococcus	Staphylococcus_argenteus	GCF_900183755.1	FALSE	35030	TRUE	No	No	8	NA
Staphylococcus_argenteus_RS_GCF_900183765_1	Staphylococcus	Staphylococcus_argenteus	GCF_900183765.1	FALSE	57751	TRUE	No	No	8	NA
Staphylococcus_argenteus_RS_GCF_900183775_1	Staphylococcus	Staphylococcus_argenteus	GCF_900183775.1	FALSE	44204	TRUE	No	No	7	NA
Staphylococcus_argenteus_RS_GCF_900183785_1	Staphylococcus	Staphylococcus_argenteus	GCF_900183785.1	FALSE	184945	TRUE	No	No	8	NA
Staphylococcus_argenteus_RS_GCF_900183795_1	Staphylococcus	Staphylococcus_argenteus	GCF_900183795.1	FALSE	57732	TRUE	No	No	8	NA
Staphylococcus_argenteus_RS_GCF_900183805_1	Staphylococcus	Staphylococcus_argenteus	GCF_900183805.1	FALSE	38556	TRUE	No	No	8	NA
Staphylococcus_argenteus_RS_GCF_900183815_1	Staphylococcus	Staphylococcus_argenteus	GCF_900183815.1	FALSE	108274	TRUE	No	No	8	NA
Staphylococcus_argenteus_RS_GCF_900183825_1	Staphylococcus	Staphylococcus_argenteus	GCF_900183825.1	FALSE	106446	TRUE	No	No	9	NA
Staphylococcus_argenteus_RS_GCF_900183835_1	Staphylococcus	Staphylococcus_argenteus	GCF_900183835.1	FALSE	251949	TRUE	No	No	8	NA
Staphylococcus_argenteus_RS_GCF_900183845_1	Staphylococcus	Staphylococcus_argenteus	GCF_900183845.1	FALSE	173548	TRUE	No	No	8	NA
Staphylococcus_argenteus_RS_GCF_900183855_1	Staphylococcus	Staphylococcus_argenteus	GCF_900183855.1	FALSE	49435	TRUE	No	No	8	NA
Staphylococcus_argenteus_RS_GCF_900183865_1	Staphylococcus	Staphylococcus_argenteus	GCF_900183865.1	FALSE	109369	TRUE	No	No	8	NA
Staphylococcus_argenteus_RS_GCF_900183875_1	Staphylococcus	Staphylococcus_argenteus	GCF_900183875.1	FALSE	36704	TRUE	No	No	8	NA
Staphylococcus_argenteus_RS_GCF_900183885_1	Staphylococcus	Staphylococcus_argenteus	GCF_900183885.1	FALSE	79581	TRUE	No	No	8	NA
Staphylococcus_argenteus_RS_GCF_900183895_1	Staphylococcus	Staphylococcus_argenteus	GCF_900183895.1	FALSE	75025	TRUE	No	No	8	NA
Staphylococcus_argenteus_RS_GCF_900183905_1	Staphylococcus	Staphylococcus_argenteus	GCF_900183905.1	FALSE	266367	TRUE	No	No	9	NA
Staphylococcus_argenteus_RS_GCF_900183915_1	Staphylococcus	Staphylococcus_argenteus	GCF_900183915.1	FALSE	510118	TRUE	No	No	8	NA
Staphylococcus_argenteus_RS_GCF_900183925_1	Staphylococcus	Staphylococcus_argenteus	GCF_900183925.1	FALSE	201442	TRUE	No	No	9	NA
Staphylococcus_argenteus_RS_GCF_900183935_1	Staphylococcus	Staphylococcus_argenteus	GCF_900183935.1	FALSE	189813	TRUE	No	No	8	NA
Staphylococcus_argenteus_RS_GCF_900183945_1	Staphylococcus	Staphylococcus_argenteus	GCF_900183945.1	FALSE	131353	TRUE	No	No	8	NA
Staphylococcus_argenteus_RS_GCF_900183955_1	Staphylococcus	Staphylococcus_argenteus	GCF_900183955.1	FALSE	173023	TRUE	No	No	8	NA
Staphylococcus_argenteus_RS_GCF_900183965_1	Staphylococcus	Staphylococcus_argenteus	GCF_900183965.1	FALSE	126683	TRUE	No	No	8	NA
Staphylococcus_argenteus_RS_GCF_900457475_1	Staphylococcus	Staphylococcus_argenteus	GCF_900457475.1	FALSE	2769763	TRUE	Staphylococcus Diversity	No	7	NA
Staphylococcus_argenteus_RS_GCF_902388265_1	Staphylococcus	Staphylococcus_argenteus	GCF_902388265.1	FALSE	76927	TRUE	No	No	8	NA
Staphylococcus_arlettae_RS_GCF_000295715_1	Staphylococcus	Staphylococcus_arlettae	GCF_000295715.1	FALSE	84176	TRUE	No	No	8	NA
Staphylococcus_arlettae_RS_GCF_000463545_2	Staphylococcus	Staphylococcus_arlettae	GCF_000463545.2	FALSE	192003	TRUE	No	No	8	NA
[truncated: 14,766 more rows]

## Sheet: Table S2 - GCFs for Genera
Table S2: GCFs found by lsaBGC for genus-level analyses
Genus	GCF id	Count of BGC instances in defining set of genomes	Number of Samples with GCF in Defining Set of Genomes	Number of samples with multiple BGCs in GCF	Size of the SCC	Mean number of HGs	Std. dev for number of HGs	Number of core gene aggregates	Annotations	Number of species found in	Percentage of species found in	Species distribution (= percentage of species genomes found in)
Corynebacterium	GCF_1	113	112	1	8	34.6518	9.59045	2	T1PKS:107.00000000000001; terpene:2.5; NRPS:3.5	159	92.4	Corynebacterium_casei=100.0|Corynebacterium_diphtheriae=100.0|Corynebacterium_pseudotuberculosis=100.0|Corynebacterium_dentalis=100.0|Corynebacterium_aurimucosum_C=100.0|Corynebacterium_glucuronolyticum=100.0|Corynebacterium_ulcerans=100.0|Corynebacterium_glutamicum=100.0|Corynebacterium_silvaticum=100.0|Corynebacterium_phocae=100.0|Corynebacterium_minutissimum_A=100.0|Corynebacterium_humireducen…
Corynebacterium	GCF_2	84	83	1	1	33.1446	8.16915	2	NAPAA:73.50000000000001; terpene:1.5; LAP:4.0; thiopeptide:4.0; NRPS-like:1.0	118	68.6	Corynebacterium_casei=100.0|Corynebacterium_diphtheriae=100.0|Corynebacterium_pseudotuberculosis=100.0|Corynebacterium_dentalis=100.0|Corynebacterium_aurimucosum_C=100.0|Corynebacterium_ulcerans=100.0|Corynebacterium_phocae=100.0|Corynebacterium_vitaeruminis_A=100.0|Corynebacterium_minutissimum_A=100.0|Corynebacterium_humireducens=100.0|Corynebacterium_amycolatum=100.0|Corynebacterium_sp001807205…
Corynebacterium	GCF_3	27	27	0	3	10.5926	1.69296	1	siderophore:26.0; terpene:1.0	17	9.9	Corynebacterium_pseudotuberculosis=100.0|Corynebacterium_ulcerans=100.0|Corynebacterium_silvaticum=100.0|Corynebacterium_accolens=100.0|Corynebacterium_tuberculostearicum_C=100.0|Corynebacterium_aurimucosum_E=100.0|Corynebacterium_sp003070865=100.0|Corynebacterium_sp000478175=100.0|Corynebacterium_tuberculostearicum=100.0|Corynebacterium_lactis_A=100.0|Corynebacterium_diphtheriae=99.6|Corynebacte…
Corynebacterium	GCF_4	24	24	0	3	18.625	1.24455	1	terpene:24.0	26	15.1	Corynebacterium_sanguinis=100.0|Corynebacterium_sp011038645=100.0|Corynebacterium_sp009734425=100.0|Corynebacterium_bouchesdurhonense=100.0|Corynebacterium_suranareeae=100.0|Corynebacterium_crudilactis=100.0|Corynebacterium_marinum=100.0|Corynebacterium_callunae=100.0|Corynebacterium_maris=100.0|Corynebacterium_lipophiloflavum=100.0|Corynebacterium_cystitidis=100.0|Corynebacterium_sp009734405=100…
Corynebacterium	GCF_5	19	19	0	8	19.3158	2.68851	1	terpene:18.0; NAPAA:1.0	9	5.2	Corynebacterium_sp009734385=100.0|Corynebacterium_rouxii=100.0|Corynebacterium_sp001875725=100.0|Corynebacterium_sp001875665=100.0|Corynebacterium_sp001767255=100.0|Corynebacterium_sp012837295=100.0|Corynebacterium_diphtheriae=99.6|Corynebacterium_nuruki=33.3|Corynebacterium_bovis=4.5
Corynebacterium	GCF_6	15	15	0	9	17	1.64751	1	terpene:15.0	140	81.4	Corynebacterium_dentalis=100.0|Corynebacterium_aurimucosum_C=100.0|Corynebacterium_glucuronolyticum=100.0|Corynebacterium_vitaeruminis_A=100.0|Corynebacterium_minutissimum_A=100.0|Corynebacterium_pollutisoli=100.0|Corynebacterium_sp902782855=100.0|Corynebacterium_kroppenstedtii_A=100.0|Corynebacterium_otitidis=100.0|Corynebacterium_tuberculostearicum_C=100.0|Corynebacterium_sp014490575=100.0|Cory…
Corynebacterium	GCF_7	13	13	0	9	27.2308	0.926809	1	NAPAA:13.0	6	3.5	Corynebacterium_glutamicum=100.0|Corynebacterium_sp009734425=100.0|Corynebacterium_suranareeae=100.0|Corynebacterium_crudilactis=100.0|Corynebacterium_callunae=100.0|Corynebacterium_pacaense=100.0
Corynebacterium	GCF_8	11	11	0	0	27.5455	1.96792	1	NAPAA:5.0; betalactone:4.0; NRPS:2.0	32	18.6	Corynebacterium_pseudotuberculosis=100.0|Corynebacterium_glucuronolyticum=100.0|Corynebacterium_ulcerans=100.0|Corynebacterium_silvaticum=100.0|Corynebacterium_tuberculostearicum_C=100.0|Corynebacterium_canis=100.0|Corynebacterium_sp002994655=100.0|Corynebacterium_sp008930665=100.0|Corynebacterium_pyruviciproducens=100.0|Corynebacterium_ciconiae=100.0|Corynebacterium_pacaense=100.0|Corynebacteriu…
Corynebacterium	GCF_9	10	10	0	13	37.8	3.32666	1	NRPS:9.0; NRPS-like:1.0	11	6.4	Corynebacterium_sp001812805=100.0|Corynebacterium_simulans=90.9|Corynebacterium_propinquum=72.7|Corynebacterium_diphtheriae=51.1|Corynebacterium_accolens=44.4|Corynebacterium_singulare=33.3|Corynebacterium_phoceense=30.0|Corynebacterium_striatum=27.0|Corynebacterium_minutissimum_A=18.8|Corynebacterium_jeikeium_A=18.2|Corynebacterium_aurimucosum_C=3.8
Corynebacterium	GCF_10	9	9	0	15	18.3333	1.80278	1	terpene:9.0	3	1.7	Corynebacterium_pseudotuberculosis=100.0|Corynebacterium_ulcerans=96.9|Corynebacterium_silvaticum=28.6
Corynebacterium	GCF_11	9	9	0	19	20.7778	1.30171	1	LAP:4.5; thiopeptide:4.5	5	2.9	Corynebacterium_pseudotuberculosis=100.0|Corynebacterium_ulcerans=100.0|Corynebacterium_silvaticum=100.0|Corynebacterium_pseudodiphtheriticum=10.0|Corynebacterium_propinquum=9.1
Corynebacterium	GCF_12	9	9	0	2	16.8889	1.16667	1	terpene:9.0	9	5.2	Corynebacterium_frankenforstense=100.0|Corynebacterium_suranareeae=100.0|Corynebacterium_crudilactis=100.0|Corynebacterium_lowii=100.0|Corynebacterium_otitidis=100.0|Corynebacterium_pacaense=100.0|Corynebacterium_atypicum=100.0|Corynebacterium_glutamicum=51.4|Corynebacterium_mastitidis=50.0
Corynebacterium	GCF_13	7	7	0	1	20.7143	9.34013	2	terpene:6.5; T1PKS:0.5	13	7.6	Corynebacterium_sp014490575=100.0|Corynebacterium_sp003065405=100.0|Corynebacterium_urinapleomorphum=100.0|Corynebacterium_sp900618065=100.0|Corynebacterium_genitalium_A=100.0|Corynebacterium_uterequi=100.0|Corynebacterium_pilosum=100.0|Corynebacterium_heidelbergense=100.0|Corynebacterium_sp014262665=100.0|Corynebacterium_sp009026825=100.0|Corynebacterium_falsenii=100.0|Corynebacterium_appendicis…
Corynebacterium	GCF_14	7	7	0	3	20.7143	3.63842	1	NAPAA:3.5; betalactone:3.5	100	58.1	Corynebacterium_dentalis=100.0|Corynebacterium_otitidis=100.0|Corynebacterium_propinquum=100.0|Corynebacterium_kroppenstedtii_A=100.0|Corynebacterium_caspium=100.0|Corynebacterium_kefirresidentii=100.0|Corynebacterium_sp001836165=100.0|Corynebacterium_pseudodiphtheriticum=100.0|Corynebacterium_sp002994655=100.0|Corynebacterium_sp008930665=100.0|Corynebacterium_aurimucosum_E=100.0|Corynebacterium_…
Corynebacterium	GCF_15	6	6	0	2	17.1667	2.92689	1	terpene:6.0	10	5.8	Corynebacterium_terpenotabidum=100.0|Corynebacterium_provencense=100.0|Corynebacterium_variabile=100.0|Corynebacterium_phocae=100.0|Corynebacterium_nuruki=100.0|Corynebacterium_sp902782855=100.0|Corynebacterium_sp001942345=100.0|Corynebacterium_sp002363255=100.0|Corynebacterium_glyciniphilum=100.0|Corynebacterium_bovis=36.4
Corynebacterium	GCF_16	6	6	0	2	15.3333	0.816497	1	terpene:6.0	9	5.2	Corynebacterium_durum=100.0|Corynebacterium_sp014117265=100.0|Corynebacterium_kroppenstedtii_B=100.0|Corynebacterium_sp009734385=100.0|Corynebacterium_epidermidicanis=100.0|Corynebacterium_aquilae=100.0|Corynebacterium_choanis=100.0|Corynebacterium_sp002994655=100.0|Corynebacterium_kroppenstedtii=100.0
Corynebacterium	GCF_17	5	5	0	2	20.4	1.51658	1	terpene:5.0	9	5.2	Corynebacterium_pollutisoli=100.0|Corynebacterium_halotolerans=100.0|Corynebacterium_sp014217255=100.0|Corynebacterium_humireducens=100.0|Corynebacterium_sp012838985=100.0|Corynebacterium_tapiri=100.0|Corynebacterium_testudinoris=100.0|Corynebacterium_sp003716585=100.0|Corynebacterium_sp014522205=100.0
Corynebacterium	GCF_18	5	5	0	17	18.4	0.547723	1	terpene:5.0	6	3.5	Corynebacterium_amycolatum=100.0|Corynebacterium_amycolatum_A=100.0|Corynebacterium_vitaeruminis_A=100.0|Corynebacterium_sphenisci=100.0|Corynebacterium_sputi=100.0|Corynebacterium_lactis=100.0
Corynebacterium	GCF_19	5	4	1	4	11.5	1.29099	1	ectoine:5.0	8	4.7	Corynebacterium_sp900618065=100.0|Corynebacterium_sanguinis=100.0|Corynebacterium_genitalium_A=100.0|Corynebacterium_lipophiloflavum=100.0|Corynebacterium_glaucum_A=100.0|Corynebacterium_appendicis=100.0|Corynebacterium_mycetoides=100.0|Corynebacterium_tuscaniense=66.7
Corynebacterium	GCF_20	4	4	0	9	16.25	2.36291	1	terpene:4.0	11	6.4	Corynebacterium_minutissimum=100.0|Corynebacterium_minutissimum_A=100.0|Corynebacterium_aurimucosum_C=100.0|Corynebacterium_flavescens=100.0|Corynebacterium_sp001836165=100.0|Corynebacterium_aurimucosum=100.0|Corynebacterium_singulare=100.0|Corynebacterium_sp001812805=100.0|Corynebacterium_minutissimum_B=100.0|Corynebacterium_sp001807205=83.3|Corynebacterium_phoceense=70.0
Corynebacterium	GCF_21	4	4	0	3	20.5	14.6629	1	siderophore:3.0; NRPS:1.0	13	7.6	Corynebacterium_dentalis=100.0|Corynebacterium_halotolerans=100.0|Corynebacterium_sp900618065=100.0|Corynebacterium_camporealensis=100.0|Corynebacterium_jeikeium_C=100.0|Corynebacterium_auriscanis=100.0|Corynebacterium_sp009026825=100.0|Corynebacterium_urealyticum=66.7|Corynebacterium_sp001807485=66.7|Corynebacterium_sp001815985=66.7|Corynebacterium_pseudodiphtheriticum=40.0|Corynebacterium_minut…
Corynebacterium	GCF_22	4	4	0	22	41.75	3.86221	1	NRPS:4.0	11	6.4	Corynebacterium_terpenotabidum=100.0|Corynebacterium_kroppenstedtii_A=100.0|Corynebacterium_provencense=100.0|Corynebacterium_kroppenstedtii_B=100.0|Corynebacterium_kroppenstedtii=100.0|Corynebacterium_sp902782855=100.0|Corynebacterium_sp001942345=100.0|Corynebacterium_sp002363255=100.0|Corynebacterium_sp902373425=100.0|Corynebacterium_glyciniphilum=100.0|Corynebacterium_variabile=75.0
Corynebacterium	GCF_23	4	4	0	17	18.25	0.5	1	lanthipeptide-class-ii:4.0	1	0.6	Corynebacterium_diphtheriae=41.1
Corynebacterium	GCF_24	4	4	0	7	41.25	4.34933	1	T3PKS:4.0	5	2.9	Corynebacterium_provencense=100.0|Corynebacterium_sp902782855=100.0|Corynebacterium_terpenotabidum=100.0|Corynebacterium_nuruki=100.0|Corynebacterium_variabile=87.5
Corynebacterium	GCF_25	4	4	0	2	8	1.1547	1	RiPP-like:4.0	3	1.7	Corynebacterium_sp014490575=100.0|Corynebacterium_mustelae=100.0|Corynebacterium_glutamicum=23.6
Corynebacterium	GCF_26	4	4	0	5	23	10.8321	1	terpene:3.0; NRPS-like:1.0	6	3.5	Corynebacterium_sp003070865=100.0|Corynebacterium_timonense=100.0|Corynebacterium_riegelii=100.0|Corynebacterium_aquilae=100.0|Corynebacterium_sp001806875=100.0|Corynebacterium_sp002994655=100.0
Corynebacterium	GCF_27	4	4	0	33	34.5	1	1	T3PKS:4.0	5	2.9	Corynebacterium_vitaeruminis_A=100.0|Corynebacterium_lactis_A=100.0|Corynebacterium_lactis=100.0|Corynebacterium_amycolatum_A=95.0|Corynebacterium_amycolatum=92.6
Corynebacterium	GCF_28	4	4	0	17	19.25	0.5	1	terpene:4.0	2	1.2	Corynebacterium_simulans=100.0|Corynebacterium_striatum=97.3
Corynebacterium	GCF_29	3	3	0	31	40.6667	4.16333	1	lanthipeptide-class-v:3.0	2	1.2	Corynebacterium_glutamicum=1.4|Corynebacterium_diphtheriae=1.1
Corynebacterium	GCF_30	3	3	0	25	38.3333	5.50757	1	NRPS:3.0	5	2.9	Corynebacterium_pelargi=100.0|Corynebacterium_pseudopelargi=100.0|Corynebacterium_geronticis=100.0|Corynebacterium_matruchotii=14.3|Corynebacterium_bovis=4.5
Corynebacterium	GCF_31	3	3	0	8	10	0	1	siderophore:3.0	2	1.2	Corynebacterium_mustelae=100.0|Corynebacterium_matruchotii=71.4
Corynebacterium	GCF_32	3	3	0	6	18.6667	1.1547	1	terpene:3.0	3	1.7	Corynebacterium_mustelae=100.0|Corynebacterium_sp002967075=100.0|Corynebacterium_stationis=55.6
Corynebacterium	GCF_33	3	3	0	11	23.3333	2.08167	1	betalactone:3.0	14	8.1	Corynebacterium_sp002967075=100.0|Corynebacterium_imitans=100.0|Corynebacterium_canis=100.0|Corynebacterium_ciconiae=100.0|Corynebacterium_freiburgense=100.0|Corynebacterium_sp009734425=100.0|Corynebacterium_lubricantis=100.0|Corynebacterium_nuruki=66.7|Corynebacterium_ammoniagenes=60.0|Corynebacterium_sp001831515=50.0|Corynebacterium_sp011038735=50.0|Corynebacterium_sp008930665=31.2|Corynebacter…
Corynebacterium	GCF_34	3	3	0	8	28	10.1489	1	terpene:1.0; NRPS:1.0; betalactone:1.0	4	2.3	Corynebacterium_sp001767255=100.0|Corynebacterium_kutscheri=100.0|Corynebacterium_sp001806875=100.0|Corynebacterium_lactis=100.0
Corynebacterium	GCF_35	3	3	0	14	28	3	1	betalactone:3.0	3	1.7	Corynebacterium_sp014117265=100.0|Corynebacterium_rouxii=100.0|Corynebacterium_diphtheriae=4.6
Corynebacterium	GCF_36	2	2	0	15	20	4.24264	1	lanthipeptide-class-ii:2.0	1	0.6	Corynebacterium_matruchotii=100.0
Corynebacterium	GCF_37	2	2	0	20	21	1.41421	1	terpene:2.0	1	0.6	Corynebacterium_matruchotii=100.0
Corynebacterium	GCF_38	2	2	0	30	32	1.41421	1	NRPS:2.0	1	0.6	Corynebacterium_matruchotii=85.7
Corynebacterium	GCF_39	2	2	0	35	50	12.7279	2	NRPS:2.0	5	2.9	Corynebacterium_jeikeium_C=100.0|Corynebacterium_jeikeium=77.8|Corynebacterium_jeikeium_A=72.7|Corynebacterium_urealyticum=33.3|Corynebacterium_sp001807205=16.7
Corynebacterium	GCF_40	2	2	0	18	37.5	3.53553	1	NRPS:2.0	2	1.2	Corynebacterium_sphenisci=100.0|Corynebacterium_sp003065405=100.0
Corynebacterium	GCF_41	2	2	0	11	26	0	1	NAPAA:2.0	4	2.3	Corynebacterium_halotolerans=100.0|Corynebacterium_humireducens=100.0|Corynebacterium_sp012838985=100.0|Corynebacterium_sp003716585=100.0
Corynebacterium	GCF_42	2	2	0	11	11	0	1	RiPP-like:2.0	6	3.5	Corynebacterium_minutissimum=100.0|Corynebacterium_sp001812805=100.0|Corynebacterium_minutissimum_B=100.0|Corynebacterium_simulans=36.4|Corynebacterium_singulare=33.3|Corynebacterium_striatum=32.4
Corynebacterium	GCF_43	2	2	0	7	8	1.41421	1	RiPP-like:2.0	2	1.2	Corynebacterium_jeddahense=100.0|Corynebacterium_striatum=91.9
Corynebacterium	GCF_44	2	2	0	9	17	7.07107	1	terpene:2.0	5	2.9	Corynebacterium_sp014490595=100.0|Corynebacterium_sp013978595=100.0|Corynebacterium_mucifaciens=100.0|Corynebacterium_jeddahense=100.0|Corynebacterium_sp001807265=50.0
Corynebacterium	GCF_45	2	2	0	15	28	2.82843	1	betalactone:2.0	2	1.2	Corynebacterium_mustelae=100.0|Corynebacterium_argentoratense=33.3
Corynebacterium	GCF_46	2	2	0	4	8	1.41421	1	RiPP-like:2.0	5	2.9	Corynebacterium_sp014490555=100.0|Corynebacterium_simulans=63.6|Corynebacterium_macginleyi=33.3|Corynebacterium_minutissimum_A=6.2|Corynebacterium_striatum=2.7
Corynebacterium	GCF_47	2	2	0	21	21	0	1	terpene:2.0	4	2.3	Corynebacterium_sp012837295=100.0|Corynebacterium_halotolerans_A=100.0|Corynebacterium_xerosis=71.4|Corynebacterium_freneyi=50.0
Corynebacterium	GCF_48	2	2	0	17	38	9.89949	1	other:1.0; PKS-like:0.5; amglyccycl:0.5	2	1.2	Corynebacterium_suranareeae=100.0|Corynebacterium_genitalium_A=100.0
Corynebacterium	GCF_49	2	2	0	20	20	0	1	RRE-containing:1.0; LAP:1.0	1	0.6	Corynebacterium_urealyticum=50.0
Corynebacterium	GCF_50	2	2	0	16	36	1.41421	1	NRPS:2.0	10	5.8	Corynebacterium_sp001807205=33.3|Corynebacterium_minutissimum_A=25.0|Corynebacterium_jeikeium=22.2|Corynebacterium_striatum=21.6|Corynebacterium_simulans=18.2|Corynebacterium_amycolatum_A=17.5|Corynebacterium_kefirresidentii=12.5|Corynebacterium_jeikeium_A=9.1|Corynebacterium_aurimucosum_C=7.7|Corynebacterium_amycolatum=7.4
Corynebacterium	GCF_100	1	1	0	NA	26	0	NA	NRPS-like:1.0	1	0.6	Corynebacterium_striatum=2.7
Corynebacterium	GCF_101	1	1	0	NA	20	0	NA	lanthipeptide-class-iii:0.5; furan:0.5	1	0.6	Corynebacterium_casei=25.0
Corynebacterium	GCF_102	1	1	0	NA	28	0	NA	NAPAA:1.0	2	1.2	Corynebacterium_sp900618065=100.0|Corynebacterium_genitalium_A=100.0
Corynebacterium	GCF_103	1	1	0	NA	35	0	NA	NRPS:1.0	1	0.6	Corynebacterium_provencense=25.0
Corynebacterium	GCF_104	1	1	0	NA	21	0	NA	nucleoside:1.0	1	0.6	Corynebacterium_striatum=2.7
Corynebacterium	GCF_105	1	1	0	NA	18	0	NA	phenazine:1.0	2	1.2	Corynebacterium_glyciniphilum=100.0|Corynebacterium_sp002363255=50.0
Corynebacterium	GCF_106	1	1	0	NA	21	0	NA	RRE-containing:1.0	1	0.6	Corynebacterium_glyciniphilum=100.0
Corynebacterium	GCF_107	1	1	0	NA	25	0	NA	NAPAA:1.0	4	2.3	Corynebacterium_sp001942345=100.0|Corynebacterium_sp002363255=100.0|Corynebacterium_glyciniphilum=100.0|Corynebacterium_striatum=2.7
Corynebacterium	GCF_51	1	1	0	NA	40	0	NA	NRPS:1.0	1	0.6	Corynebacterium_cystitidis=100.0
Corynebacterium	GCF_52	1	1	0	NA	25	0	NA	NAPAA:1.0	1	0.6	Corynebacterium_cystitidis=100.0
Corynebacterium	GCF_53	1	1	0	NA	29	0	NA	NAPAA:1.0	1	0.6	Corynebacterium_flavescens=66.7
Corynebacterium	GCF_54	1	1	0	NA	8	0	NA	RiPP-like:1.0	1	0.6	Corynebacterium_flavescens=83.3
Corynebacterium	GCF_55	1	1	0	NA	35	0	NA	T3PKS:1.0	2	1.2	Corynebacterium_sphenisci=100.0|Corynebacterium_sputi=100.0
Corynebacterium	GCF_56	1	1	0	NA	30	0	NA	NRPS:1.0	1	0.6	Corynebacterium_sp009734425=100.0
Corynebacterium	GCF_57	1	1	0	NA	8	0	NA	siderophore:1.0	1	0.6	Corynebacterium_atypicum=100.0
Corynebacterium	GCF_58	1	1	0	NA	7	0	NA	RiPP-like:1.0	1	0.6	Corynebacterium_variabile=25.0
Corynebacterium	GCF_59	1	1	0	NA	28	0	NA	NAPAA:1.0	3	1.7	Corynebacterium_sp902782855=100.0|Corynebacterium_variabile=75.0|Corynebacterium_nuruki=33.3
Corynebacterium	GCF_60	1	1	0	NA	43	0	NA	NRPS:0.5; NRPS-like:0.5	1	0.6	Corynebacterium_variabile=12.5
Corynebacterium	GCF_61	1	1	0	NA	21	0	NA	RRE-containing:1.0	2	1.2	Corynebacterium_singulare=100.0|Corynebacterium_minutissimum_A=6.2
Corynebacterium	GCF_62	1	1	0	NA	10	0	NA	butyrolactone:1.0	2	1.2	Corynebacterium_singulare=66.7|Corynebacterium_jeikeium_A=9.1
Corynebacterium	GCF_63	1	1	0	NA	12	0	NA	ectoine:1.0	2	1.2	Corynebacterium_mycetoides=100.0|Corynebacterium_urinapleomorphum=100.0
Corynebacterium	GCF_64	1	1	0	NA	38	0	NA	NRPS-like:1.0	1	0.6	Corynebacterium_kutscheri=25.0
Corynebacterium	GCF_65	1	1	0	NA	22	0	NA	terpene:1.0	4	2.3	Corynebacterium_sp001807485=100.0|Corynebacterium_jeikeium_C=100.0|Corynebacterium_jeikeium=88.9|Corynebacterium_jeikeium_A=81.8
Corynebacterium	GCF_66	1	1	0	NA	10	0	NA	RiPP-like:1.0	1	0.6	Corynebacterium_sp014117265=100.0
Corynebacterium	GCF_67	1	1	0	NA	18	0	NA	lanthipeptide-class-iv:1.0	2	1.2	Corynebacterium_minutissimum_A=43.8|Corynebacterium_glutamicum=4.2
Corynebacterium	GCF_68	1	1	0	NA	54	0	NA	terpene:0.3333333333333333; T1PKS:0.3333333333333333; NRPS:0.3333333333333333	1	0.6	Corynebacterium_argentoratense=100.0
Corynebacterium	GCF_69	1	1	0	NA	16	0	NA	terpene:1.0	1	0.6	Corynebacterium_sp014490555=100.0
Corynebacterium	GCF_70	1	1	0	NA	19	0	NA	linaridin:1.0	4	2.3	Corynebacterium_urealyticum=50.0|Corynebacterium_sp001815985=33.3|Corynebacterium_propinquum=27.3|Corynebacterium_diphtheriae=1.4
Corynebacterium	GCF_71	1	1	0	NA	36	0	NA	NRPS:1.0	1	0.6	Corynebacterium_phocae=100.0
Corynebacterium	GCF_72	1	1	0	NA	37	0	NA	T3PKS:1.0	4	2.3	Corynebacterium_kroppenstedtii_B=100.0|Corynebacterium_kroppenstedtii_A=100.0|Corynebacterium_sp902373425=100.0|Corynebacterium_kroppenstedtii=100.0
Corynebacterium	GCF_73	1	1	0	NA	19	0	NA	terpene:1.0	3	1.7	Corynebacterium_gottingense=100.0|Corynebacterium_imitans=100.0|Corynebacterium_sp001831515=100.0
Corynebacterium	GCF_74	1	1	0	NA	23	0	NA	NAPAA:1.0	1	0.6	Corynebacterium_vitaeruminis=33.3
Corynebacterium	GCF_75	1	1	0	NA	9	0	NA	ectoine:1.0	1	0.6	Corynebacterium_sp003065405=100.0
Corynebacterium	GCF_76	1	1	0	NA	17	0	NA	terpene:1.0	1	0.6	Corynebacterium_doosanense=100.0
Corynebacterium	GCF_77	1	1	0	NA	11	0	NA	terpene:1.0	2	1.2	Corynebacterium_resistens=100.0|Corynebacterium_auriscanis=50.0
Corynebacterium	GCF_78	1	1	0	NA	12	0	NA	siderophore:1.0	1	0.6	Corynebacterium_resistens=100.0
Corynebacterium	GCF_79	1	1	0	NA	16	0	NA	CDPS:1.0	2	1.2	Corynebacterium_resistens=100.0|Corynebacterium_jeikeium=33.3
Corynebacterium	GCF_80	1	1	0	NA	23	0	NA	linaridin:1.0	2	1.2	Corynebacterium_lactis=100.0|Corynebacterium_striatum=5.4
Corynebacterium	GCF_81	1	1	0	NA	33	0	NA	NRPS-like:1.0	1	0.6	Corynebacterium_aquilae=100.0
Corynebacterium	GCF_82	1	1	0	NA	47	0	NA	NRPS-like:1.0	1	0.6	Corynebacterium_glaucum_A=100.0
Corynebacterium	GCF_83	1	1	0	NA	9	0	NA	siderophore:1.0	3	1.7	Corynebacterium_sp900618065=100.0|Corynebacterium_timonense=100.0|Corynebacterium_aurimucosum_C=3.8
Corynebacterium	GCF_84	1	1	0	NA	20	0	NA	LAP:0.5; RRE-containing:0.5	1	0.6	Corynebacterium_timonense=100.0
Corynebacterium	GCF_85	1	1	0	NA	27	0	NA	lanthipeptide-class-iii:0.5; linaridin:0.5	1	0.6	Corynebacterium_timonense=100.0
Corynebacterium	GCF_86	1	1	0	NA	30	0	NA	lanthipeptide-class-v:1.0	2	1.2	Corynebacterium_timonense=100.0|Corynebacterium_sp001812805=100.0
Corynebacterium	GCF_87	1	1	0	NA	9	0	NA	ectoine:1.0	1	0.6	Corynebacterium_timonense=100.0
Corynebacterium	GCF_88	1	1	0	NA	23	0	NA	phenazine:1.0	2	1.2	Corynebacterium_mustelae=100.0|Corynebacterium_ulcerans=3.1
Corynebacterium	GCF_89	1	1	0	NA	19	0	NA	terpene:1.0	1	0.6	Corynebacterium_urealyticum=16.7
Corynebacterium	GCF_90	1	1	0	NA	18	0	NA	terpene:1.0	1	0.6	Corynebacterium_camporealensis=100.0
Corynebacterium	GCF_91	1	1	0	NA	11	0	NA	RiPP-like:1.0	1	0.6	Corynebacterium_rouxii=100.0
Corynebacterium	GCF_92	1	1	0	NA	34	0	NA	NRPS-like:1.0	1	0.6	Corynebacterium_aurimucosum=50.0
Corynebacterium	GCF_93	1	1	0	NA	27	0	NA	NRPS-like:1.0	1	0.6	Corynebacterium_aurimucosum=100.0
Corynebacterium	GCF_94	1	1	0	NA	22	0	NA	terpene:1.0	2	1.2	Corynebacterium_urealyticum=33.3|Corynebacterium_sp001815985=33.3
Corynebacterium	GCF_95	1	1	0	NA	28	0	NA	lanthipeptide-class-ii:1.0	1	0.6	Corynebacterium_sp014490575=85.7
Corynebacterium	GCF_96	1	1	0	NA	13	0	NA	RiPP-like:1.0	1	0.6	Corynebacterium_sp014522205=100.0
Corynebacterium	GCF_97	1	1	0	NA	10	0	NA	RiPP-like:1.0	1	0.6	Corynebacterium_sp003070865=100.0
Corynebacterium	GCF_98	1	1	0	NA	11	0	NA	RiPP-like:1.0	2	1.2	Corynebacterium_sp003070865=100.0|Corynebacterium_coyleae=13.3
Corynebacterium	GCF_99	1	1	0	NA	11	0	NA	RiPP-like:1.0	1	0.6	Corynebacterium_sp009026825=100.0
Cutibacterium	GCF_1	2	2	0	46	48	0	1	NRPS-like:1.0; NRPS:1.0	2	28.6	Cutibacterium_acnes=81.5|Cutibacterium_humerusii=33.3
Cutibacterium	GCF_2	1	1	0	NA	24	0	NA	thiopeptide:0.5; RRE-containing:0.5	1	14.3	Cutibacterium_acnes=15.9
Cutibacterium	GCF_3	1	1	0	NA	11	0	NA	RiPP-like:1.0	1	14.3	Cutibacterium_acnes=79.1
Cutibacterium	GCF_4	1	1	0	NA	10	0	NA	RiPP-like:1.0	2	28.6	Cutibacterium_acnes=18.2|Cutibacterium_avidum=4.3
Cutibacterium	GCF_5	1	1	0	NA	16	0	NA	RiPP-like:1.0	1	14.3	Cutibacterium_humerusii=100.0
Cutibacterium	GCF_6	1	1	0	NA	29	0	NA	NRPS:0.5; NRPS-like:0.5	2	28.6	Cutibacterium_humerusii=77.8|Cutibacterium_acnes=1.0
Cutibacterium	GCF_7	1	1	0	NA	8	0	NA	RiPP-like:1.0	2	28.6	Cutibacterium_timonense=100.0|Cutibacterium_granulosum=75.0
Cutibacterium	GCF_8	1	1	0	NA	19	0	NA	RRE-containing:1.0	3	42.9	Cutibacterium_avidum=100.0|Cutibacterium_timonense=100.0|Cutibacterium_sp009696315=100.0
Micrococcus	GCF_1	11	11	0	13	19.6364	1.28629	1	terpene:11.0	3	60	Micrococcus_flavus=100.0|Micrococcus_endophyticus=100.0|Micrococcus_luteus=99.6
Micrococcus	GCF_2	11	11	0	2	7	0.632456	1	ectoine:11.0	4	80	Micrococcus_cohnii=100.0|Micrococcus_endophyticus=100.0|Micrococcus_luteus=98.7|Micrococcus_lylae=83.3
Micrococcus	GCF_3	11	11	0	17	25.1818	2.31595	1	betalactone:11.0	5	100	Micrococcus_luteus=100.0|Micrococcus_lylae=100.0|Micrococcus_flavus=100.0|Micrococcus_cohnii=100.0|Micrococcus_endophyticus=100.0
Micrococcus	GCF_4	11	11	0	21	28.6364	1.20605	1	NAPAA:11.0	5	100	Micrococcus_lylae=100.0|Micrococcus_flavus=100.0|Micrococcus_cohnii=100.0|Micrococcus_endophyticus=100.0|Micrococcus_luteus=97.8
Micrococcus	GCF_5	10	10	0	12	16.8	0.421637	1	RRE-containing:10.0	4	80	Micrococcus_flavus=100.0|Micrococcus_endophyticus=100.0|Micrococcus_luteus=92.5|Micrococcus_lylae=16.7
Micrococcus	GCF_6	6	6	0	7	8.5	1.22474	1	siderophore:6.0	1	20	Micrococcus_luteus=87.7
Micrococcus	GCF_10	1	1	0	NA	20	0	NA	linaridin:1.0	2	40	Micrococcus_endophyticus=25.0|Micrococcus_luteus=0.9
Micrococcus	GCF_7	1	1	0	NA	28	0	NA	NAPAA:1.0	1	20	Micrococcus_luteus=0.4
Micrococcus	GCF_8	1	1	0	NA	29	0	NA	lipolanthine:0.5; lanthipeptide-class-iii:0.5	1	20	Micrococcus_luteus=0.4
Micrococcus	GCF_9	1	1	0	NA	18	0	NA	RRE-containing:1.0	1	20	Micrococcus_luteus=0.4
Staphylococcus	GCF_1	73	72	1	1	12.0278	1.16247	1	siderophore:73.0	67	94.4	Staphylococcus_saprophyticus=100.0|Staphylococcus_warneri=100.0|Staphylococcus_A_stepanovicii=100.0|Staphylococcus_argenteus=100.0|Staphylococcus_haemolyticus=100.0|Staphylococcus_urealyticus=100.0|Staphylococcus_xylosus=100.0|Staphylococcus_simulans=100.0|Staphylococcus_gallinarum=100.0|Staphylococcus_chromogenes=100.0|Staphylococcus_caprae=100.0|Staphylococcus_lugdunensis=100.0|Staphylococcus_c…
Staphylococcus	GCF_2	71	71	0	10	19.6901	2.40589	2	cyclic-lactone-autoinducer:70.0; CDPS:1.0	66	93	Staphylococcus_urealyticus=100.0|Staphylococcus_caprae=100.0|Staphylococcus_lugdunensis=100.0|Staphylococcus_haemolyticus_A=100.0|Staphylococcus_auricularis=100.0|Staphylococcus_saccharolyticus=100.0|Staphylococcus_pettenkoferi=100.0|Staphylococcus_petrasii=100.0|Staphylococcus_intermedius=100.0|Staphylococcus_delphini=100.0|Staphylococcus_coagulans=100.0|Staphylococcus_argensis=100.0|Staphylococ…
Staphylococcus	GCF_3	35	35	0	10	42.6	5.21423	2	T3PKS:24.0; terpene:11.0	25	35.2	Staphylococcus_warneri=100.0|Staphylococcus_argenteus=100.0|Staphylococcus_caprae=100.0|Staphylococcus_lugdunensis=100.0|Staphylococcus_capitis=100.0|Staphylococcus_haemolyticus_A=100.0|Staphylococcus_auricularis=100.0|Staphylococcus_saccharolyticus=100.0|Staphylococcus_warneri_A=100.0|Staphylococcus_petrasii=100.0|Staphylococcus_devriesei=100.0|Staphylococcus_croceilyticus=100.0|Staphylococcus_s…
Staphylococcus	GCF_4	24	24	0	9	13.4167	3.3997	2	siderophore:23.5; terpene:0.5	16	22.5	Staphylococcus_argenteus=100.0|Staphylococcus_equorum=100.0|Staphylococcus_intermedius=100.0|Staphylococcus_delphini=100.0|Staphylococcus_schweitzeri=100.0|Staphylococcus_cornubiensis=100.0|Staphylococcus_equorum_A=100.0|Staphylococcus_lutrae=100.0|Staphylococcus_sp010365305=100.0|Staphylococcus_aureus=99.8|Staphylococcus_pseudintermedius=99.6|Staphylococcus_arlettae=96.4|Staphylococcus_agnetis=9…
Staphylococcus	GCF_5	13	13	0	13	34.0769	3.9043	2	T3PKS:12.0; RiPP-like:1.0	19	26.8	Staphylococcus_equorum=100.0|Staphylococcus_xylosus=100.0|Staphylococcus_xylosus_A=100.0|Staphylococcus_pettenkoferi=100.0|Staphylococcus_cohnii=100.0|Staphylococcus_urealyticus=100.0|Staphylococcus_succinus=100.0|Staphylococcus_argensis=100.0|Staphylococcus_nepalensis=100.0|Staphylococcus_caeli=100.0|Staphylococcus_edaphicus=100.0|Staphylococcus_pseudoxylosus=100.0|Staphylococcus_equorum_A=100.0…
Staphylococcus	GCF_6	13	11	1	9	20	4.04969	1	terpene:13.0	28	39.4	Staphylococcus_xylosus_A=100.0|Staphylococcus_nepalensis=100.0|Staphylococcus_xylosus=92.5|Staphylococcus_xylosus_B=85.7|Staphylococcus_kloosii=83.3|Staphylococcus_pseudoxylosus=80.0|Staphylococcus_saprophyticus=79.5|Staphylococcus_chromogenes=74.5|Staphylococcus_piscifermentans=66.7|Staphylococcus_pasteuri_A=66.7|Staphylococcus_cohnii=65.0|Staphylococcus_succinus=54.5|Staphylococcus_gallinarum=5…
Staphylococcus	GCF_7	12	12	0	3	22.8333	1.4668	1	terpene:12.0	16	22.5	Staphylococcus_xylosus_B=100.0|Staphylococcus_nepalensis=100.0|Staphylococcus_caeli=100.0|Staphylococcus_edaphicus=100.0|Staphylococcus_pseudoxylosus=100.0|Staphylococcus_equorum_A=100.0|Staphylococcus_sp013391405=100.0|Staphylococcus_sp001431205=100.0|Staphylococcus_saprophyticus=99.2|Staphylococcus_urealyticus=97.0|Staphylococcus_xylosus=92.5|Staphylococcus_cohnii=90.0|Staphylococcus_xylosus_A=…
Staphylococcus	GCF_8	11	11	0	4	9.72727	0.904534	1	RiPP-like:11.0	11	15.5	Staphylococcus_cornubiensis=100.0|Staphylococcus_lutrae=100.0|Staphylococcus_argenteus=76.7|Staphylococcus_schweitzeri=75.0|Staphylococcus_pseudintermedius=54.3|Staphylococcus_delphini=31.8|Staphylococcus_aureus=30.1|Staphylococcus_warneri_A=30.0|Staphylococcus_hyicus=11.1|Staphylococcus_equorum=4.8|Staphylococcus_pasteuri_A=4.2
Staphylococcus	GCF_10	10	10	0	8	37.8	9.46103	2	NRPS:9.5; lanthipeptide-class-v:0.5	5	7	Staphylococcus_saccharolyticus=100.0|Staphylococcus_epidermidis=98.2|Staphylococcus_capitis=97.6|Staphylococcus_caprae=93.3|Staphylococcus_aureus=0.0
Staphylococcus	GCF_9	10	10	0	31	35.5	0.971825	1	NRPS:10.0	3	4.2	Staphylococcus_schweitzeri=100.0|Staphylococcus_argenteus=97.9|Staphylococcus_aureus=97.3
Staphylococcus	GCF_11	7	7	0	36	37.5714	0.534522	1	T3PKS:7.0	7	9.9	Staphylococcus_piscifermentans=100.0|Staphylococcus_simulans=100.0|Staphylococcus_condimenti=100.0|Staphylococcus_simulans_B=100.0|Staphylococcus_sp003718735=100.0|Staphylococcus_simulans_A=100.0|Staphylococcus_carnosus=100.0
Staphylococcus	GCF_12	7	7	0	13	18	0.816497	1	terpene:7.0	7	9.9	Staphylococcus_piscifermentans=100.0|Staphylococcus_simulans=100.0|Staphylococcus_condimenti=100.0|Staphylococcus_simulans_B=100.0|Staphylococcus_sp003718735=100.0|Staphylococcus_simulans_A=100.0|Staphylococcus_carnosus=100.0
Staphylococcus	GCF_13	6	6	0	9	17.5	1.64317	1	lanthipeptide-class-i:6.0	8	11.3	Staphylococcus_schweitzeri=100.0|Staphylococcus_argenteus=82.2|Staphylococcus_aureus=28.2|Staphylococcus_gallinarum=12.5|Staphylococcus_agnetis=5.0|Staphylococcus_felis=3.4|Staphylococcus_capitis=0.8|Staphylococcus_epidermidis=0.5
Staphylococcus	GCF_14	6	6	0	19	23.1667	0.983192	1	cyclic-lactone-autoinducer:6.0	5	7	Staphylococcus_A_lentus=100.0|Staphylococcus_A_pasteuri=100.0|Staphylococcus_A_stepanovicii=100.0|Staphylococcus_A_sciuri=95.3|Staphylococcus_A_vitulinus=91.7
Staphylococcus	GCF_15	5	5	0	12	15	1.41421	1	hserlactone:5.0	69	97.2	Staphylococcus_haemolyticus_A=100.0|Staphylococcus_auricularis=100.0|Staphylococcus_condimenti=100.0|Staphylococcus_petrasii=100.0|Staphylococcus_xylosus_B=100.0|Staphylococcus_argensis=100.0|Staphylococcus_A_pasteuri=100.0|Staphylococcus_microti=100.0|Staphylococcus_pseudoxylosus=100.0|Staphylococcus_croceilyticus=100.0|Staphylococcus_carnosus=100.0|Staphylococcus_petrasii_B=100.0|Staphylococcus…
Staphylococcus	GCF_16	5	5	0	8	39	6.2849	2	siderophore:0.5; NRPS:4.5	4	5.6	Staphylococcus_schleiferi=100.0|Staphylococcus_sp010365305=100.0|Staphylococcus_coagulans=82.4|Staphylococcus_aureus=0.0
Staphylococcus	GCF_17	4	4	0	5	15.75	2.21736	1	terpene:4.0	3	4.2	Staphylococcus_lugdunensis=100.0|Staphylococcus_A_lentus=72.7|Staphylococcus_A_sciuri=46.9
Staphylococcus	GCF_18	4	4	0	15	39	3.55903	1	NRPS:4.0	9	12.7	Staphylococcus_xylosus=100.0|Staphylococcus_xylosus_A=100.0|Staphylococcus_sp001431205=100.0|Staphylococcus_pseudoxylosus=100.0|Staphylococcus_xylosus_B=100.0|Staphylococcus_gallinarum=95.8|Staphylococcus_succinus=90.9|Staphylococcus_arlettae=89.3|Staphylococcus_equorum=2.4
Staphylococcus	GCF_19	4	4	0	10	33.5	1.73205	2	siderophore:1.5; T3PKS:2.5	16	22.5	Staphylococcus_A_sciuri=100.0|Staphylococcus_A_vitulinus=100.0|Staphylococcus_A_pasteuri=100.0|Staphylococcus_petrasii=37.5|Staphylococcus_haemolyticus=32.4|Staphylococcus_epidermidis=28.0|Staphylococcus_hominis=25.9|Staphylococcus_capitis=22.0|Staphylococcus_aureus=18.3|Staphylococcus_haemolyticus_A=18.2|Staphylococcus_pseudintermedius=8.5|Staphylococcus_simulans=6.8|Staphylococcus_caprae=6.7|St…
Staphylococcus	GCF_20	3	3	0	23	37.3333	1.52753	1	NRPS:3.0	3	4.2	Staphylococcus_equorum=71.4|Staphylococcus_equorum_A=66.7|Staphylococcus_xylosus_A=22.2
Staphylococcus	GCF_21	3	3	0	12	33.6667	4.04145	1	NRPS:3.0	4	5.6	Staphylococcus_lugdunensis=98.5|Staphylococcus_hyicus=33.3|Staphylococcus_coagulans=11.8|Staphylococcus_aureus=0.4
Staphylococcus	GCF_22	3	3	0	8	25.3333	4.04145	1	lanthipeptide-class-iv:2.0; epipeptide:1.0	7	9.9	Staphylococcus_microti=100.0|Staphylococcus_sp010365305=100.0|Staphylococcus_cornubiensis=100.0|Staphylococcus_rostri=100.0|Staphylococcus_pseudintermedius=99.6|Staphylococcus_delphini=40.9|Staphylococcus_epidermidis=0.1
Staphylococcus	GCF_23	3	3	0	9	9.33333	0.57735	1	RiPP-like:3.0	2	2.8	Staphylococcus_simulans_A=100.0|Staphylococcus_simulans=89.2
Staphylococcus	GCF_24	3	3	0	11	11.3333	0.57735	1	RiPP-like:3.0	2	2.8	Staphylococcus_A_sciuri=57.8|Staphylococcus_A_vitulinus=16.7
Staphylococcus	GCF_25	3	2	1	18	20.5	2.12132	1	LAP:3.0	3	4.2	Staphylococcus_intermedius=100.0|Staphylococcus_cornubiensis=100.0|Staphylococcus_pseudintermedius=99.2
Staphylococcus	GCF_26	2	2	0	23	23	0	1	LAP:2.0	4	5.6	Staphylococcus_schweitzeri=37.5|Staphylococcus_argenteus=16.4|Staphylococcus_urealyticus=9.1|Staphylococcus_aureus=1.3
Staphylococcus	GCF_27	2	2	0	4	12	2.82843	1	CDPS:2.0	4	5.6	Staphylococcus_A_vitulinus=16.7|Staphylococcus_haemolyticus=1.7|Staphylococcus_hominis=1.2|Staphylococcus_epidermidis=1.1
Staphylococcus	GCF_28	2	2	0	19	44.5	16.2635	2	lanthipeptide-class-v:1.5; NRPS:0.5	4	5.6	Staphylococcus_sp013391405=100.0|Staphylococcus_caprae=93.3|Staphylococcus_capitis=33.3|Staphylococcus_pettenkoferi=5.3
Staphylococcus	GCF_29	2	2	0	14	21.5	0.707107	1	lanthipeptide-class-i:2.0	5	7	Staphylococcus_saccharolyticus=100.0|Staphylococcus_capitis=91.1|Staphylococcus_felis=6.9|Staphylococcus_caprae=6.7|Staphylococcus_gallinarum=4.2
Staphylococcus	GCF_30	2	2	0	26	29.5	0.707107	1	NRPS:2.0	4	5.6	Staphylococcus_xylosus=65.0|Staphylococcus_pseudoxylosus=60.0|Staphylococcus_xylosus_B=57.1|Staphylococcus_xylosus_A=44.4
Staphylococcus	GCF_31	2	2	0	16	17	1.41421	1	LAP:2.0	2	2.8	Staphylococcus_sp010365305=100.0|Staphylococcus_pseudintermedius=15.9
Staphylococcus	GCF_32	2	1	1	26	26	NA	1	CDPS:2.0	4	5.6	Staphylococcus_petrasii=25.0|Staphylococcus_felis=6.9|Staphylococcus_haemolyticus=3.2|Staphylococcus_simulans=1.4
Staphylococcus	GCF_33	1	1	0	NA	23	0	NA	lanthipeptide-class-i:1.0	1	1.4	Staphylococcus_equorum=2.4
Staphylococcus	GCF_34	1	1	0	NA	35	0	NA	T3PKS:1.0	1	1.4	Staphylococcus_A_lentus=100.0
Staphylococcus	GCF_35	1	1	0	NA	11	0	NA	RiPP-like:1.0	1	1.4	Staphylococcus_chromogenes=2.0
Staphylococcus	GCF_36	1	1	0	NA	20	0	NA	lanthipeptide-class-i:1.0	1	1.4	Staphylococcus_arlettae=14.3
Staphylococcus	GCF_37	1	1	0	NA	17	0	NA	CDPS:1.0	1	1.4	Staphylococcus_aureus=0.2
Staphylococcus	GCF_38	1	1	0	NA	23	0	NA	lanthipeptide-class-i:1.0	6	8.5	Staphylococcus_sp010365305=100.0|Staphylococcus_agnetis=2.5|Staphylococcus_xylosus=2.5|Staphylococcus_warneri=1.7|Staphylococcus_epidermidis=0.7|Staphylococcus_hominis=0.6
Staphylococcus	GCF_39	1	1	0	NA	41	0	NA	lanthipeptide-class-v:1.0	6	8.5	Staphylococcus_sp010365305=100.0|Staphylococcus_coagulans=17.6|Staphylococcus_agnetis=15.0|Staphylococcus_pseudintermedius=10.9|Staphylococcus_delphini=4.5|Staphylococcus_capitis=0.8
Staphylococcus	GCF_40	1	1	0	NA	46	0	NA	other:0.5; RiPP-like:0.5	1	1.4	Staphylococcus_sp010365305=100.0
Staphylococcus	GCF_41	1	1	0	NA	20	0	NA	RRE-containing:1.0	1	1.4	Staphylococcus_sp010365305=100.0
Staphylococcus	GCF_42	1	1	0	NA	11	0	NA	lanthipeptide-class-iv:1.0	2	2.8	Staphylococcus_sp010365305=100.0|Staphylococcus_pseudintermedius=0.8
Staphylococcus	GCF_43	1	1	0	NA	9	0	NA	RiPP-like:1.0	3	4.2	Staphylococcus_epidermidis=0.8|Staphylococcus_capitis=0.8|Staphylococcus_aureus=0.0
Staphylococcus	GCF_44	1	1	0	NA	18	0	NA	lanthipeptide-class-iv:1.0	1	1.4	Staphylococcus_lutrae=50.0
Staphylococcus	GCF_45	1	1	0	NA	22	0	NA	LAP:1.0	1	1.4	Staphylococcus_lutrae=50.0
Staphylococcus	GCF_46	1	1	0	NA	72	0	NA	NRPS-like:0.5; NRPS:0.5	26	36.6	Staphylococcus_lugdunensis=86.4|Staphylococcus_pseudintermedius=82.6|Staphylococcus_aureus=31.9|Staphylococcus_haemolyticus=31.2|Staphylococcus_pettenkoferi=26.3|Staphylococcus_petrasii=25.0|Staphylococcus_epidermidis=23.9|Staphylococcus_caprae=20.0|Staphylococcus_hominis=19.3|Staphylococcus_felis=17.2|Staphylococcus_auricularis=16.7|Staphylococcus_warneri=15.3|Staphylococcus_saprophyticus=14.4|S…
Staphylococcus	GCF_47	1	1	0	NA	46	0	NA	NRPS:0.5; LAP:0.5	1	1.4	Staphylococcus_lugdunensis=100.0
Staphylococcus	GCF_48	1	1	0	NA	24	0	NA	lanthipeptide-class-iii:1.0	1	1.4	Staphylococcus_simulans=5.4
Staphylococcus	GCF_49	1	1	0	NA	37	0	NA	NRPS:1.0	2	2.8	Staphylococcus_sp013391405=100.0|Staphylococcus_xylosus=50.0
Staphylococcus	GCF_50	1	1	0	NA	20	0	NA	terpene:1.0	3	4.2	Staphylococcus_argensis=100.0|Staphylococcus_pettenkoferi=78.9|Staphylococcus_chromogenes=36.3
Staphylococcus	GCF_51	1	1	0	NA	8	0	NA	RiPP-like:1.0	1	1.4	Staphylococcus_pseudintermedius=10.1
Staphylococcus	GCF_52	1	1	0	NA	22	0	NA	terpene:1.0	2	2.8	Staphylococcus_saprophyticus_A=100.0|Staphylococcus_kloosii=100.0
Staphylococcus	GCF_53	1	1	0	NA	36	0	NA	NRPS:1.0	1	1.4	Staphylococcus_succinus=81.8
Staphylococcus	GCF_54	1	1	0	NA	15	0	NA	lanthipeptide-class-ii:1.0	6	8.5	Staphylococcus_felis=10.3|Staphylococcus_caprae=6.7|Staphylococcus_pasteuri_A=4.2|Staphylococcus_warneri=3.4|Staphylococcus_simulans=2.7|Staphylococcus_hominis=1.2
Staphylococcus	GCF_55	1	1	0	NA	22	0	NA	sactipeptide:1.0	2	2.8	Staphylococcus_felis=55.2|Staphylococcus_pseudintermedius=38.4
Staphylococcus	GCF_56	1	1	0	NA	44	0	NA	NRPS:1.0	1	1.4	Staphylococcus_felis=100.0
Staphylococcus	GCF_57	1	1	0	NA	13	0	NA	RiPP-like:1.0	5	7	Staphylococcus_felis=93.1|Staphylococcus_haemolyticus=29.4|Staphylococcus_haemolyticus_A=18.2|Staphylococcus_caprae=6.7|Staphylococcus_epidermidis=0.1
Staphylococcus	GCF_58	1	1	0	NA	17	0	NA	epipeptide:1.0	2	2.8	Staphylococcus_condimenti=66.7|Staphylococcus_epidermidis=0.1
Staphylococcus	GCF_59	1	1	0	NA	14	0	NA	lanthipeptide-class-iii:1.0	1	1.4	Staphylococcus_A_stepanovicii=100.0
Staphylococcus	GCF_60	1	1	0	NA	15	0	NA	RiPP-like:1.0	2	2.8	Staphylococcus_A_stepanovicii=66.7|Staphylococcus_aureus=0.5
Staphylococcus	GCF_61	1	1	0	NA	48	0	NA	NRPS:0.5; sactipeptide:0.5	5	7	Staphylococcus_agnetis=37.5|Staphylococcus_delphini=22.7|Staphylococcus_caprae=6.7|Staphylococcus_epidermidis=5.4|Staphylococcus_capitis=4.1
Staphylococcus	GCF_62	1	1	0	NA	20	0	NA	CDPS:1.0	1	1.4	Staphylococcus_delphini=22.7

## Sheet: Table S3 - GCFs for Species
Table S3: GCFs found by lsaBGC for species-level analyses
Genus	GCF id	Count of BGC instances in defining set of genomes	Number of Samples with GCF in Defining Set of Genomes	Number of samples with multiple BGCs in GCF	Size of the SCC	Mean number of HGs	Std. dev for number of HGs	Number of core gene aggregates	Annotations	Number of Samples Found In	Percentage of Species Samples Found In
C_tuberculostearicum_clade	GCF_1	3	3	0	19	31.3333	4.04145	1	T1PKS:3.0	22	100
C_tuberculostearicum_clade	GCF_2	3	3	0	13	15.6667	0.57735	1	terpene:3.0	21	95.5
C_tuberculostearicum_clade	GCF_3	3	3	0	23	27.3333	2.08167	1	NAPAA:3.0	20	90.9
C_tuberculostearicum_clade	GCF_4	1	1	0	NA	38	0	0	NRPS:1.0	4	18.2
C_tuberculostearicum_clade	GCF_5	1	1	0	NA	19	0	0	terpene:1.0	9	40.9
C_tuberculostearicum_clade	GCF_6	1	1	0	NA	13	0	0	siderophore:1.0	7	31.8
C_acnes	GCF_1	27	27	0	8	10.9259	0.3849	1	RiPP-like:27.0	241	79.8
C_acnes	GCF_2	26	26	0	26	46.4615	3.84948	1	NRPS-like:13.0; NRPS:13.0	249	82.5
C_acnes	GCF_3	5	5	0	23	24.8	0.83666	1	thiopeptide:2.5; RRE-containing:2.5	50	16.6
C_acnes	GCF_4	4	4	0	25	26.25	0.5	1	LAP:4.0	33	10.9
C_acnes	GCF_5	2	2	0	37	37.5	0.707107	1	ladderane:2.0	33	10.9
C_acnes	GCF_6	2	2	0	10	10	0	1	RiPP-like:2.0	55	18.2
M_luteus	GCF_1	14	14	0	13	19.5	1.16024	1	terpene:14.0	226	99.6
M_luteus	GCF_2	14	14	0	3	7.07143	0.474631	1	ectoine:14.0	224	98.7
M_luteus	GCF_3	14	14	0	19	26.5	2.62386	1	betalactone:14.0	227	100
M_luteus	GCF_4	13	13	0	22	28.5385	1.1266	1	NAPAA:13.0	222	97.8
M_luteus	GCF_5	10	10	0	14	16.9	0.316228	1	RRE-containing:10.0	210	92.5
M_luteus	GCF_6	6	6	0	7	8.5	1.22474	1	siderophore:6.0	199	87.7
M_luteus	GCF_7	1	1	0	NA	28	0	0	NAPAA:1.0	1	0.4
M_luteus	GCF_8	1	1	0	NA	29	0	0	lipolanthine:0.5; lanthipeptide-class-iii:0.5	1	0.4
M_luteus	GCF_9	1	1	0	NA	18	0	0	RRE-containing:1.0	1	0.4
S_epidermidis	GCF_1	48	48	0	12	12.0833	0.27931	1	siderophore:48.0	870	99.8
S_epidermidis	GCF_2	48	48	0	22	37.375	2.34861	2	T3PKS:47.0; terpene:1.0	867	99.4
S_epidermidis	GCF_3	48	48	0	30	36	0.618853	1	NRPS:48.0	857	98.3
S_epidermidis	GCF_4	47	47	0	10	19.8085	2.29023	1	cyclic-lactone-autoinducer:47.0	859	98.5
S_epidermidis	GCF_5	2	2	0	7	7.5	0.707107	1	RiPP-like:2.0	20	2.3
S_epidermidis	GCF_6	1	1	0	NA	14	0	0	CDPS:1.0	6	0.7
S_epidermidis	GCF_7	1	1	0	NA	9	0	0	RiPP-like:1.0	1	0.1
S_epidermidis	GCF_8	1	1	0	NA	24	0	0	CDPS:1.0	4	0.5
S_epidermidis	GCF_9	1	1	0	NA	9	0	0	RiPP-like:1.0	7	0.8
S_epidermidis	GCF_10	1	1	0	NA	13	0	0	lanthipeptide-class-iv:1.0	4	0.5
S_epidermidis	GCF_11	1	1	0	NA	9	0	0	RiPP-like:1.0	1	0.1
S_epidermidis	GCF_12	1	1	0	NA	9	0	0	RiPP-like:1.0	18	2.1

## Sheet: Table S4 - Skin-Associated Stap
Table S4: Species prevalence in skin metagenomes from Swaney et al. 2021
Genus	Species	Number of microbiome samples found in (at least one strain)	Number of negative-control samples found in (at least one strain)	Skin associated (found in >= 10 microbiome samples)
Staphylococcus	Staphylococcus epidermidis	229	7	TRUE
Staphylococcus	Staphylococcus capitis	121	1	TRUE
Corynebacterium	Corynebacterium kefirresidentii	106	0	TRUE
Staphylococcus	Staphylococcus hominis	103	2	TRUE
Corynebacterium	Corynebacterium tuberculostearicum	81	4	TRUE
Corynebacterium	Corynebacterium aurimucosum_E	67	2	TRUE
Corynebacterium	Corynebacterium accolens	42	1	TRUE
Corynebacterium	Corynebacterium sanguinis	33	0	TRUE
Corynebacterium	Corynebacterium mucifaciens	23	0	TRUE
Staphylococcus	Staphylococcus saccharolyticus	21	0	TRUE
Staphylococcus	Staphylococcus warneri	19	0	TRUE
Staphylococcus	Staphylococcus haemolyticus	12	0	TRUE
Staphylococcus	Staphylococcus warneri_A	10	0	TRUE
Staphylococcus	Staphylococcus saprophyticus	10	0	TRUE
Staphylococcus	Staphylococcus caprae	9	0	FALSE
Corynebacterium	Corynebacterium propinquum	7	0	FALSE
Staphylococcus	Staphylococcus auricularis	6	0	FALSE
Staphylococcus	Staphylococcus aureus	6	1	FALSE
Staphylococcus	Staphylococcus pettenkoferi	5	0	FALSE
Corynebacterium	Corynebacterium simulans	5	0	FALSE
Staphylococcus	Staphylococcus lugdunensis	4	0	FALSE
Corynebacterium	Corynebacterium kroppenstedtii	4	0	FALSE
Corynebacterium	Corynebacterium glaucum_A	4	0	FALSE
Corynebacterium	Corynebacterium amycolatum	4	0	FALSE
Corynebacterium	Corynebacterium amycolatum_A	4	2	FALSE
Staphylococcus	Staphylococcus xylosus	3	0	FALSE
Staphylococcus	Staphylococcus cohnii	3	0	FALSE
Corynebacterium	Corynebacterium matruchotii	3	0	FALSE
Corynebacterium	Corynebacterium glucuronolyticum	3	0	FALSE
Staphylococcus	Staphylococcus equorum	2	0	FALSE
Corynebacterium	Corynebacterium minutissimum_B	2	0	FALSE
Corynebacterium	Corynebacterium coyleae	2	0	FALSE
Corynebacterium	Corynebacterium bovis	2	0	FALSE
Corynebacterium	Corynebacterium sp001807205	1	0	FALSE
Corynebacterium	Corynebacterium sp001767255	1	0	FALSE
Corynebacterium	Corynebacterium riegelii	1	0	FALSE
Corynebacterium	Corynebacterium minutissimum	1	0	FALSE
Corynebacterium	Corynebacterium macginleyi	1	0	FALSE

## Sheet: Table S5 - HGs Enriched in Skin
Table S5: Homolog groups enriched in skin Staphylococcus/Corynebacterium
Genus	Homolog Group ID	Homolog group annotation	GCFs featuring the homolog group	Internal Node ID	FDR Adj. Pvalue	Proportion of Children Genomes at Node with Homolog Group	Proportion of Genomes Not Belonging to Focal Node with Homolog Group	Proportion of Total Genomes which Are Children of Focal Node (How Large is the Clade Defined at the Focal Internal Node?)	Proportion of Children Genome at Node which are Skin-Associated Species	Listing of Children Genomes at Node
Staphylococcus	OG0001886	hypothetical protein (with Uncharacterised 5xTM membrane BCR, YitT family COG1284 domain)	GCF_3	113	1.04764e-19	1	0.105	0.122271	0.821429	Staphylococcus_epidermidis_RS_GCF_014266325_1; Staphylococcus_caprae_RS_GCF_900458385_1; Staphylococcus_caprae_RS_GCF_001839105_1; Staphylococcus_capitis_RS_GCF_007672495_1; Staphylococcus_caprae_RS_GCF_003578345_1; Staphylococcus_epidermidis_RS_GCF_009769125_1; Staphylococcus_saccharolyticus_RS_GCF_900458815_1; Staphylococcus_epidermidis_RS_GCF_001465375_1; Staphylococcus_caprae_RS_GCF_007814385…
Staphylococcus	OG0002183	hypothetical protein (with Predicted ATPase of the ABC class domain)	GCF_10	113	1.02631e-18	1	0.12	0.122271	0.821429	Staphylococcus_epidermidis_RS_GCF_014266325_1; Staphylococcus_caprae_RS_GCF_900458385_1; Staphylococcus_caprae_RS_GCF_001839105_1; Staphylococcus_capitis_RS_GCF_007672495_1; Staphylococcus_caprae_RS_GCF_003578345_1; Staphylococcus_epidermidis_RS_GCF_009769125_1; Staphylococcus_saccharolyticus_RS_GCF_900458815_1; Staphylococcus_epidermidis_RS_GCF_001465375_1; Staphylococcus_caprae_RS_GCF_007814385…
Staphylococcus	OG0002560	hypothetical protein	GCF_24	113	1.15287e-16	0.857143	0.06	0.122271	0.821429	Staphylococcus_epidermidis_RS_GCF_014266325_1; Staphylococcus_caprae_RS_GCF_900458385_1; Staphylococcus_caprae_RS_GCF_001839105_1; Staphylococcus_capitis_RS_GCF_007672495_1; Staphylococcus_caprae_RS_GCF_003578345_1; Staphylococcus_epidermidis_RS_GCF_009769125_1; Staphylococcus_saccharolyticus_RS_GCF_900458815_1; Staphylococcus_epidermidis_RS_GCF_001465375_1; Staphylococcus_caprae_RS_GCF_007814385…
Staphylococcus	OG0002569	hypothetical protein	GCF_1	111	8.00722e-14	1	0.0541872	0.0655022	1	Staphylococcus_epidermidis_RS_GCF_011307015_1; Staphylococcus_epidermidis_RS_GCF_004920265_1; Staphylococcus_epidermidis_RS_GCF_014266325_1; Staphylococcus_epidermidis_RS_GCF_007666395_1; Staphylococcus_epidermidis_RS_GCF_002749455_1; Staphylococcus_epidermidis_RS_GCF_014334295_1; Staphylococcus_epidermidis_RS_GCF_009765515_1; Staphylococcus_epidermidis_RS_GCF_009769125_1; Staphylococcus_epidermi…
Staphylococcus	OG0002569	hypothetical protein	GCF_1	112	6.22669e-12	0.882353	0.0547264	0.0742358	1	Staphylococcus_epidermidis_RS_GCF_011307015_1; Staphylococcus_epidermidis_RS_GCF_004920265_1; Staphylococcus_epidermidis_RS_GCF_014266325_1; Staphylococcus_epidermidis_RS_GCF_007666395_1; Staphylococcus_epidermidis_RS_GCF_002749455_1; Staphylococcus_epidermidis_RS_GCF_014334295_1; Staphylococcus_epidermidis_RS_GCF_009765515_1; Staphylococcus_epidermidis_RS_GCF_009769125_1; Staphylococcus_saccharo…
Staphylococcus	OG0002702	hypothetical protein (with Bacterial PH domain)	GCF_2	113	2.87997e-20	0.928571	0.0515464	0.122271	0.821429	Staphylococcus_epidermidis_RS_GCF_014266325_1; Staphylococcus_caprae_RS_GCF_900458385_1; Staphylococcus_caprae_RS_GCF_001839105_1; Staphylococcus_capitis_RS_GCF_007672495_1; Staphylococcus_caprae_RS_GCF_003578345_1; Staphylococcus_epidermidis_RS_GCF_009769125_1; Staphylococcus_saccharolyticus_RS_GCF_900458815_1; Staphylococcus_epidermidis_RS_GCF_001465375_1; Staphylococcus_caprae_RS_GCF_007814385…
Staphylococcus	OG0002905	hypothetical protein	GCF_10	113	5.03842e-24	0.928571	0.0206186	0.122271	0.821429	Staphylococcus_epidermidis_RS_GCF_014266325_1; Staphylococcus_caprae_RS_GCF_900458385_1; Staphylococcus_caprae_RS_GCF_001839105_1; Staphylococcus_capitis_RS_GCF_007672495_1; Staphylococcus_caprae_RS_GCF_003578345_1; Staphylococcus_epidermidis_RS_GCF_009769125_1; Staphylococcus_saccharolyticus_RS_GCF_900458815_1; Staphylococcus_epidermidis_RS_GCF_001465375_1; Staphylococcus_caprae_RS_GCF_007814385…
Staphylococcus	OG0002911	Formylaminopyrimidine-binding protein; Putative thiamine biosynthesis protein (with NMT1/THI5 like domain)	GCF_10	112	2.30131e-13	1	0.048951	0.0742358	1	Staphylococcus_epidermidis_RS_GCF_011307015_1; Staphylococcus_epidermidis_RS_GCF_004920265_1; Staphylococcus_epidermidis_RS_GCF_014266325_1; Staphylococcus_epidermidis_RS_GCF_007666395_1; Staphylococcus_epidermidis_RS_GCF_002749455_1; Staphylococcus_epidermidis_RS_GCF_014334295_1; Staphylococcus_epidermidis_RS_GCF_009765515_1; Staphylococcus_epidermidis_RS_GCF_009769125_1; Staphylococcus_saccharo…
Staphylococcus	OG0002911	Formylaminopyrimidine-binding protein; Putative thiamine biosynthesis protein (with NMT1/THI5 like domain)	GCF_10	111	2.30131e-13	1	0.048951	0.0655022	1	Staphylococcus_epidermidis_RS_GCF_011307015_1; Staphylococcus_epidermidis_RS_GCF_004920265_1; Staphylococcus_epidermidis_RS_GCF_014266325_1; Staphylococcus_epidermidis_RS_GCF_007666395_1; Staphylococcus_epidermidis_RS_GCF_002749455_1; Staphylococcus_epidermidis_RS_GCF_014334295_1; Staphylococcus_epidermidis_RS_GCF_009765515_1; Staphylococcus_epidermidis_RS_GCF_009769125_1; Staphylococcus_epidermi…
Staphylococcus	OG0002939	Carbamoyl-phosphate synthase small chain; hypothetical protein (with Glutamine amidotransferase class-I domain)	GCF_2	179	6.80279e-12	0.928571	0.0391061	0.0611354	1	Staphylococcus_hominis_RS_GCF_013364435_1; Staphylococcus_hominis_RS_GCF_003579635_1; Staphylococcus_hominis_RS_GCF_001876445_1; Staphylococcus_hominis_RS_GCF_007681535_1; Staphylococcus_hominis_RS_GCF_002850375_1; Staphylococcus_hominis_RS_GCF_900458745_1; Staphylococcus_hominis_RS_GCF_001886335_1; Staphylococcus_hominis_RS_GCF_001814125_1; Staphylococcus_hominis_RS_GCF_001815595_1; Staphylococc…
Staphylococcus	OG0004153	putative metallo-hydrolase YflN (with Metallo-beta-lactamase superfamily domain)	GCF_10	91	1.11249e-05	0.833333	0.0165746	0.0262009	1	Staphylococcus_capitis_RS_GCF_001651335_1; Staphylococcus_capitis_RS_GCF_007672495_1; Staphylococcus_capitis_RS_GCF_001215085_1; Staphylococcus_capitis_RS_GCF_001028645_1; Staphylococcus_capitis_RS_GCF_003578595_1; Staphylococcus_capitis_RS_GCF_013267675_1
Staphylococcus	OG0004410	Antiseptic resistance protein; Bacillibactin exporter; Riboflavin transporter RibZ (with Major Facilitator Superfamily domain)	GCF_10	91	1.00331e-07	1	0.0121951	0.0262009	1	Staphylococcus_capitis_RS_GCF_001651335_1; Staphylococcus_capitis_RS_GCF_007672495_1; Staphylococcus_capitis_RS_GCF_001215085_1; Staphylococcus_capitis_RS_GCF_001028645_1; Staphylococcus_capitis_RS_GCF_003578595_1; Staphylococcus_capitis_RS_GCF_013267675_1
Staphylococcus	OG0004410	Antiseptic resistance protein; Bacillibactin exporter; Riboflavin transporter RibZ (with Major Facilitator Superfamily domain)	GCF_10	90	3.55981e-06	1	0.0181818	0.0218341	1	Staphylococcus_capitis_RS_GCF_007672495_1; Staphylococcus_capitis_RS_GCF_001215085_1; Staphylococcus_capitis_RS_GCF_001028645_1; Staphylococcus_capitis_RS_GCF_003578595_1; Staphylococcus_capitis_RS_GCF_013267675_1
Staphylococcus	OG0005445	Lantibiotic gallidermin; Lantibiotic epidermin (with Gallidermin domain)	GCF_29	91	1.68633e-07	1	0.0167598	0.0262009	1	Staphylococcus_capitis_RS_GCF_001651335_1; Staphylococcus_capitis_RS_GCF_007672495_1; Staphylococcus_capitis_RS_GCF_001215085_1; Staphylococcus_capitis_RS_GCF_001028645_1; Staphylococcus_capitis_RS_GCF_003578595_1; Staphylococcus_capitis_RS_GCF_013267675_1
Staphylococcus	OG0005445	Lantibiotic gallidermin; Lantibiotic epidermin (with Gallidermin domain)	GCF_29	90	4.98736e-06	1	0.0222222	0.0218341	1	Staphylococcus_capitis_RS_GCF_007672495_1; Staphylococcus_capitis_RS_GCF_001215085_1; Staphylococcus_capitis_RS_GCF_001028645_1; Staphylococcus_capitis_RS_GCF_003578595_1; Staphylococcus_capitis_RS_GCF_013267675_1
Staphylococcus	OG0005446	hypothetical protein; Phosphate regulon transcriptional regulatory protein PhoB (with Transcriptional regulatory protein, C terminal domain)	GCF_29	91	1.68633e-07	1	0.0167598	0.0262009	1	Staphylococcus_capitis_RS_GCF_001651335_1; Staphylococcus_capitis_RS_GCF_007672495_1; Staphylococcus_capitis_RS_GCF_001215085_1; Staphylococcus_capitis_RS_GCF_001028645_1; Staphylococcus_capitis_RS_GCF_003578595_1; Staphylococcus_capitis_RS_GCF_013267675_1
Staphylococcus	OG0005446	hypothetical protein; Phosphate regulon transcriptional regulatory protein PhoB (with Transcriptional regulatory protein, C terminal domain)	GCF_29	90	4.98736e-06	1	0.0222222	0.0218341	1	Staphylococcus_capitis_RS_GCF_007672495_1; Staphylococcus_capitis_RS_GCF_001215085_1; Staphylococcus_capitis_RS_GCF_001028645_1; Staphylococcus_capitis_RS_GCF_003578595_1; Staphylococcus_capitis_RS_GCF_013267675_1
Corynebacterium	OG0006790	hypothetical protein	GCF_1	275	2.71252e-05	0.833333	0.0116279	0.0153509	0.857143	Corynebacterium_accolens_RS_GCF_000477975_1; Corynebacterium_accolens_RS_GCF_900637825_1; Corynebacterium_sp000478175_RS_GCF_000478015_1; Corynebacterium_accolens_RS_GCF_000478095_1; Corynebacterium_accolens_RS_GCF_000146485_1; Corynebacterium_accolens_RS_GCF_000478135_1; Corynebacterium_accolens_RS_GCF_000159115_1
Corynebacterium	OG0008116	hypothetical protein	GCF_1	386	0.00120767	1	0.00325733	0.0153509	1	Corynebacterium_sanguinis_RS_GCF_007713855_1; Corynebacterium_sanguinis_RS_GCF_007713815_1; Corynebacterium_sanguinis_RS_GCF_007672625_1; Corynebacterium_sanguinis_RS_GCF_007713875_1; Corynebacterium_sanguinis_RS_GCF_007713825_1; Corynebacterium_sanguinis_RS_GCF_007641235_1; Corynebacterium_sanguinis_RS_GCF_013868425_1

## Sheet: Table S6 - Beta-RD for StaphCor
Table S6: Beta-RD statistics for GCFs from Staphylococcus and Corynebacterium
Genus	GCF	GCF annotation category	Number of pairwise comparisons	Median raw beta-RD	Median posterior beta-RD
Corynebacterium	GCF_50	NRPS	253	1.42873	1.33246
Corynebacterium	GCF_9	NRPS	1326	1.2632	1.24316
Staphylococcus	GCF_46	NRPS	99	1.2372	1.22734
Corynebacterium	GCF_46	RiPP-like	36	1.11504	1.13853
Staphylococcus	GCF_6	terpene	528	1.1579	1.11652
Corynebacterium	GCF_21	hybrid	153	1.23666	1.10842
Corynebacterium	GCF_39	NRPS	120	1.03872	1.10614
Corynebacterium	GCF_42	RiPP-like	45	0.99318	1.01987
Corynebacterium	GCF_6	terpene	57291	1.01825	1.01178
Corynebacterium	GCF_5	terpene	1176	1.00417	1.01036
Corynebacterium	GCF_22	NRPS	120	1.00676	1.00678
Corynebacterium	GCF_19	ectoine	105	0.998663	1.00198
Staphylococcus	GCF_19	hybrid	210	0.949237	0.999753
Corynebacterium	GCF_27	T3PKS	1081	0.99858	0.989901
Staphylococcus	GCF_9	NRPS	378	0.986471	0.986673
Staphylococcus	GCF_11	T3PKS	120	0.996568	0.985609
Corynebacterium	GCF_28	terpene	153	0.983883	0.985033
Corynebacterium	GCF_65	terpene	136	0.986394	0.982453
Corynebacterium	GCF_18	terpene	1275	0.996754	0.981648
Staphylococcus	GCF_7	terpene	630	0.993183	0.981524
Staphylococcus	GCF_18	NRPS	190	0.975056	0.96616
Staphylococcus	GCF_14	cyclic-lactone-autoinducer	190	0.957508	0.960932
Corynebacterium	GCF_20	terpene	1176	0.969582	0.959811
Corynebacterium	GCF_8	hybrid	2957	1.0043	0.95878
Corynebacterium	GCF_7	NAPAA	171	0.96437	0.957201
Corynebacterium	GCF_33	betalactone	91	1.00128	0.956511
Corynebacterium	GCF_14	hybrid	19892	0.962457	0.954273
Corynebacterium	GCF_23	lanthipeptide-class-ii	78	0.962411	0.949599
Corynebacterium	GCF_73	terpene	78	0.957513	0.941618
Staphylococcus	GCF_4	siderophore	2145	0.943083	0.932718
Corynebacterium	GCF_24	T3PKS	55	0.930206	0.92831
Corynebacterium	GCF_10	terpene	91	0.937179	0.92692
Staphylococcus	GCF_5	T3PKS	990	0.913517	0.909216
Staphylococcus	GCF_12	terpene	120	0.879266	0.901458
Staphylococcus	GCF_29	lanthipeptide-class-i	36	0.910011	0.897394
Staphylococcus	GCF_13	lanthipeptide-class-i	120	0.909718	0.892935
Staphylococcus	GCF_3	hybrid	5253	0.875262	0.880815
Staphylococcus	GCF_1	siderophore	21736	0.883323	0.87879
Corynebacterium	GCF_13	terpene	136	0.834424	0.877904
Staphylococcus	GCF_22	hybrid	55	0.945409	0.875348
Staphylococcus	GCF_10	NRPS	378	0.868533	0.866484
Staphylococcus	GCF_2	cyclic-lactone-autoinducer	21528	0.874692	0.865523
Corynebacterium	GCF_2	hybrid	55923	0.871191	0.865497
Corynebacterium	GCF_12	terpene	105	0.861674	0.860943
Corynebacterium	GCF_1	T1PKS	72390	0.857654	0.860665
Corynebacterium	GCF_15	terpene	120	0.845415	0.853926
Staphylococcus	GCF_15	hserlactone	11026	0.8617	0.848343
Corynebacterium	GCF_3	siderophore	2577	0.847309	0.847718
Corynebacterium	GCF_11	hybrid	120	0.923423	0.827767
Corynebacterium	GCF_4	terpene	1035	0.786185	0.813835
Staphylococcus	GCF_8	RiPP-like	231	0.654939	0.759869
Corynebacterium	GCF_16	terpene	45	0.706235	0.707802

## Sheet: Table S7 - PopGene Results for 
Table S7: lsaBGC-PopGene results for genera
Information on columns can be found on the lsaBGC Github repo wiki page: https://github.com/Kalan-Lab/lsaBGC/wiki/10.-Population-Genetics-Analysis-of-Genes-Found-in-a-GCF
genus	gcf id	gcf annotation	homolog group	annotation	hg order index	hg consensus direction	hg proportion multi-copy genome-wide	median gene length	is core to bgc	num of hg instances	samples with hg	proportion of samples with hg	ambiguous sites proporition	Tajimas D	proportion variable sites	proportion nondominant major allele	median beta rd	median dn ds	mad dn/ds	populations with hg	proportion of total populations with hg	most significant Fisher exact pvalues presence absence	median Tajimas D per population	mad Tajimas D per population	most negative population Tajimas_D	most positive population Tajimas D	population entropy	median fst-like estimate	population proportion of members with hg	all domains
Corynebacterium	GCF_1	T1PKS:107.00000000000001; terpene:2.5; NRPS:3.5; NA:395.0	OG0014535	hypothetical protein	1	0	0	1044	FALSE	1	1	0	0	NA	0	0	NA	NA	NA	1	0.00595238	0.00636675	NA	NA	NA|NA	NA|NA	0	NA	Corynebacterium_sp014522205=1.0|Corynebacterium_accolens=0.0|Corynebacterium_afermentans=0.0|Corynebacterium_ammoniagenes=0.0|Corynebacterium_amycolatum_A=0.0|Corynebacterium_amycolatum=0.0|Corynebacterium_appendicis=0.0|Corynebacterium_aquilae=0.0|Corynebacterium_argentoratense=0.0|Corynebacterium_atypicum=0.0|Corynebacterium_aurimucosum_C=0.0|Corynebacterium_aurimucosum_E=0.0|Corynebacterium_au…
Corynebacterium	GCF_1	T1PKS:107.00000000000001; terpene:2.5; NRPS:3.5; NA:395.0	OG0013775	hypothetical protein	2	0	0	894	FALSE	1	1	0	0	NA	0	0	NA	NA	NA	1	0.00595238	0.00636675	NA	NA	NA|NA	NA|NA	0	NA	Corynebacterium_sp009734385=1.0|Corynebacterium_accolens=0.0|Corynebacterium_afermentans=0.0|Corynebacterium_ammoniagenes=0.0|Corynebacterium_amycolatum_A=0.0|Corynebacterium_amycolatum=0.0|Corynebacterium_appendicis=0.0|Corynebacterium_aquilae=0.0|Corynebacterium_argentoratense=0.0|Corynebacterium_atypicum=0.0|Corynebacterium_aurimucosum_C=0.0|Corynebacterium_aurimucosum_E=0.0|Corynebacterium_au…
Corynebacterium	GCF_1	T1PKS:107.00000000000001; terpene:2.5; NRPS:3.5; NA:395.0	OG0013658	hypothetical protein	3	0	0	1101	FALSE	1	1	0	0	NA	0	0	NA	NA	NA	1	0.00595238	0.00636675	NA	NA	NA|NA	NA|NA	0	NA	Corynebacterium_sp007904105=1.0|Corynebacterium_accolens=0.0|Corynebacterium_afermentans=0.0|Corynebacterium_ammoniagenes=0.0|Corynebacterium_amycolatum_A=0.0|Corynebacterium_amycolatum=0.0|Corynebacterium_appendicis=0.0|Corynebacterium_aquilae=0.0|Corynebacterium_argentoratense=0.0|Corynebacterium_atypicum=0.0|Corynebacterium_aurimucosum_C=0.0|Corynebacterium_aurimucosum_E=0.0|Corynebacterium_au…	PFAM_domain_|_FAD_binding_4_|_FAD binding domain
Corynebacterium	GCF_1	T1PKS:107.00000000000001; terpene:2.5; NRPS:3.5; NA:395.0	OG0008510	hypothetical protein	4	1	0	729	FALSE	1	1	0	0	NA	0	0	NA	NA	NA	1	0.00595238	0.0178403	NA	NA	NA|NA	NA|NA	0	NA	Corynebacterium_urealyticum=0.2|Corynebacterium_accolens=0.0|Corynebacterium_afermentans=0.0|Corynebacterium_ammoniagenes=0.0|Corynebacterium_amycolatum_A=0.0|Corynebacterium_amycolatum=0.0|Corynebacterium_appendicis=0.0|Corynebacterium_aquilae=0.0|Corynebacterium_argentoratense=0.0|Corynebacterium_atypicum=0.0|Corynebacterium_aurimucosum_C=0.0|Corynebacterium_aurimucosum_E=0.0|Corynebacterium_au…
Corynebacterium	GCF_1	T1PKS:107.00000000000001; terpene:2.5; NRPS:3.5; NA:395.0	OG0007357	hypothetical protein	5	0	0	441	FALSE	1	1	0	0	NA	0	0	NA	NA	NA	1	0.00595238	0.00636675	NA	NA	NA|NA	NA|NA	0	NA	Corynebacterium_geronticis=1.0|Corynebacterium_accolens=0.0|Corynebacterium_afermentans=0.0|Corynebacterium_ammoniagenes=0.0|Corynebacterium_amycolatum_A=0.0|Corynebacterium_amycolatum=0.0|Corynebacterium_appendicis=0.0|Corynebacterium_aquilae=0.0|Corynebacterium_argentoratense=0.0|Corynebacterium_atypicum=0.0|Corynebacterium_aurimucosum_C=0.0|Corynebacterium_aurimucosum_E=0.0|Corynebacterium_aur…
Corynebacterium	GCF_1	T1PKS:107.00000000000001; terpene:2.5; NRPS:3.5; NA:395.0	OG0004697	hypothetical protein	6	0	0	1143	FALSE	1	1	0	0	NA	0	0	NA	NA	NA	1	0.00595238	0.00636675	NA	NA	NA|NA	NA|NA	0	NA	Corynebacterium_geronticis=1.0|Corynebacterium_accolens=0.0|Corynebacterium_afermentans=0.0|Corynebacterium_ammoniagenes=0.0|Corynebacterium_amycolatum_A=0.0|Corynebacterium_amycolatum=0.0|Corynebacterium_appendicis=0.0|Corynebacterium_aquilae=0.0|Corynebacterium_argentoratense=0.0|Corynebacterium_atypicum=0.0|Corynebacterium_aurimucosum_C=0.0|Corynebacterium_aurimucosum_E=0.0|Corynebacterium_aur…	PFAM_domain_|_MFS_1_|_Major Facilitator Superfamily
Corynebacterium	GCF_1	T1PKS:107.00000000000001; terpene:2.5; NRPS:3.5; NA:395.0	OG0005498	hypothetical protein	7	0	0	348	FALSE	1	1	0	0	NA	0	0	NA	NA	NA	1	0.00595238	0.00636675	NA	NA	NA|NA	NA|NA	0	NA	Corynebacterium_geronticis=1.0|Corynebacterium_accolens=0.0|Corynebacterium_afermentans=0.0|Corynebacterium_ammoniagenes=0.0|Corynebacterium_amycolatum_A=0.0|Corynebacterium_amycolatum=0.0|Corynebacterium_appendicis=0.0|Corynebacterium_aquilae=0.0|Corynebacterium_argentoratense=0.0|Corynebacterium_atypicum=0.0|Corynebacterium_aurimucosum_C=0.0|Corynebacterium_aurimucosum_E=0.0|Corynebacterium_aur…
Corynebacterium	GCF_1	T1PKS:107.00000000000001; terpene:2.5; NRPS:3.5; NA:395.0	OG0005497	Crotonobetainyl-CoA dehydrogenase	8	0	0	366	FALSE	1	1	0	0	NA	0	0	NA	NA	NA	1	0.00595238	0.00636675	NA	NA	NA|NA	NA|NA	0	NA	Corynebacterium_geronticis=1.0|Corynebacterium_accolens=0.0|Corynebacterium_afermentans=0.0|Corynebacterium_ammoniagenes=0.0|Corynebacterium_amycolatum_A=0.0|Corynebacterium_amycolatum=0.0|Corynebacterium_appendicis=0.0|Corynebacterium_aquilae=0.0|Corynebacterium_argentoratense=0.0|Corynebacterium_atypicum=0.0|Corynebacterium_aurimucosum_C=0.0|Corynebacterium_aurimucosum_E=0.0|Corynebacterium_aur…	PFAM_domain_|_Acyl-CoA_dh_1_|_Acyl-CoA dehydrogenase, C-terminal domain
Corynebacterium	GCF_1	T1PKS:107.00000000000001; terpene:2.5; NRPS:3.5; NA:395.0	OG0005029	hypothetical protein	9	0	0.25	345	FALSE	1	1	0	0	NA	0	0	NA	NA	NA	1	0.00595238	0.00636675	NA	NA	NA|NA	NA|NA	0	NA	Corynebacterium_geronticis=1.0|Corynebacterium_accolens=0.0|Corynebacterium_afermentans=0.0|Corynebacterium_ammoniagenes=0.0|Corynebacterium_amycolatum_A=0.0|Corynebacterium_amycolatum=0.0|Corynebacterium_appendicis=0.0|Corynebacterium_aquilae=0.0|Corynebacterium_argentoratense=0.0|Corynebacterium_atypicum=0.0|Corynebacterium_aurimucosum_C=0.0|Corynebacterium_aurimucosum_E=0.0|Corynebacterium_aur…
Corynebacterium	GCF_1	T1PKS:107.00000000000001; terpene:2.5; NRPS:3.5; NA:395.0	OG0010969	hypothetical protein	10	1	0	195	FALSE	1	1	0	0	NA	0	0	NA	NA	NA	1	0.00595238	0.00636675	NA	NA	NA|NA	NA|NA	0	NA	Corynebacterium_geronticis=1.0|Corynebacterium_accolens=0.0|Corynebacterium_afermentans=0.0|Corynebacterium_ammoniagenes=0.0|Corynebacterium_amycolatum_A=0.0|Corynebacterium_amycolatum=0.0|Corynebacterium_appendicis=0.0|Corynebacterium_aquilae=0.0|Corynebacterium_argentoratense=0.0|Corynebacterium_atypicum=0.0|Corynebacterium_aurimucosum_C=0.0|Corynebacterium_aurimucosum_E=0.0|Corynebacterium_aur…
Corynebacterium	GCF_1	T1PKS:107.00000000000001; terpene:2.5; NRPS:3.5; NA:395.0	OG0006667	hypothetical protein	11	0	1	642	FALSE	3	1	0	0.71	NA	0.77	0.77	NA	NA	NA	1	0.00595238	0.00636675	NA	NA	NA|NA	NA|NA	0	NA	Corynebacterium_rouxii=1.0|Corynebacterium_accolens=0.0|Corynebacterium_afermentans=0.0|Corynebacterium_ammoniagenes=0.0|Corynebacterium_amycolatum_A=0.0|Corynebacterium_amycolatum=0.0|Corynebacterium_appendicis=0.0|Corynebacterium_aquilae=0.0|Corynebacterium_argentoratense=0.0|Corynebacterium_atypicum=0.0|Corynebacterium_aurimucosum_C=0.0|Corynebacterium_aurimucosum_E=0.0|Corynebacterium_aurimuc…
Corynebacterium	GCF_1	T1PKS:107.00000000000001; terpene:2.5; NRPS:3.5; NA:395.0	OG0006566	hypothetical protein	12	1	0	243	FALSE	2	2	0.01	0	NA	0	0	1.07	NA	NA	2	0.0119048	0.0221325	NA	NA	NA|NA	NA|NA	1	1	Corynebacterium_pelargi=1.0|Corynebacterium_pseudopelargi=1.0|Corynebacterium_accolens=0.0|Corynebacterium_afermentans=0.0|Corynebacterium_ammoniagenes=0.0|Corynebacterium_amycolatum_A=0.0|Corynebacterium_amycolatum=0.0|Corynebacterium_appendicis=0.0|Corynebacterium_aquilae=0.0|Corynebacterium_argentoratense=0.0|Corynebacterium_atypicum=0.0|Corynebacterium_aurimucosum_C=0.0|Corynebacterium_aurimu…
Corynebacterium	GCF_1	T1PKS:107.00000000000001; terpene:2.5; NRPS:3.5; NA:395.0	OG0005035	Sporulation-delaying protein SdpA	13	0	0	501	FALSE	1	1	0	0	NA	0	0	NA	NA	NA	1	0.00595238	0.100918	NA	NA	NA|NA	NA|NA	0	NA	Corynebacterium_diphtheriae=0.024390243902439025|Corynebacterium_accolens=0.0|Corynebacterium_afermentans=0.0|Corynebacterium_ammoniagenes=0.0|Corynebacterium_amycolatum_A=0.0|Corynebacterium_amycolatum=0.0|Corynebacterium_appendicis=0.0|Corynebacterium_aquilae=0.0|Corynebacterium_argentoratense=0.0|Corynebacterium_atypicum=0.0|Corynebacterium_aurimucosum_C=0.0|Corynebacterium_aurimucosum_E=0.0|C…	PFAM_domain_|_SdpA_|_Sporulation delaying protein SdpA
Corynebacterium	GCF_1	T1PKS:107.00000000000001; terpene:2.5; NRPS:3.5; NA:395.0	OG0010243	hypothetical protein	14	0	0	105	FALSE	1	1	0	0	NA	0	0	NA	NA	NA	1	0.00595238	0.100918	NA	NA	NA|NA	NA|NA	0	NA	Corynebacterium_diphtheriae=0.024390243902439025|Corynebacterium_accolens=0.0|Corynebacterium_afermentans=0.0|Corynebacterium_ammoniagenes=0.0|Corynebacterium_amycolatum_A=0.0|Corynebacterium_amycolatum=0.0|Corynebacterium_appendicis=0.0|Corynebacterium_aquilae=0.0|Corynebacterium_argentoratense=0.0|Corynebacterium_atypicum=0.0|Corynebacterium_aurimucosum_C=0.0|Corynebacterium_aurimucosum_E=0.0|C…
Corynebacterium	GCF_1	T1PKS:107.00000000000001; terpene:2.5; NRPS:3.5; NA:395.0	OG0002940	hypothetical protein	15	1	0.133333	1137	FALSE	1	1	0	0	NA	0	0	NA	NA	NA	1	0.00595238	0.00636675	NA	NA	NA|NA	NA|NA	0	NA	Corynebacterium_suranareeae=1.0|Corynebacterium_accolens=0.0|Corynebacterium_afermentans=0.0|Corynebacterium_ammoniagenes=0.0|Corynebacterium_amycolatum_A=0.0|Corynebacterium_amycolatum=0.0|Corynebacterium_appendicis=0.0|Corynebacterium_aquilae=0.0|Corynebacterium_argentoratense=0.0|Corynebacterium_atypicum=0.0|Corynebacterium_aurimucosum_C=0.0|Corynebacterium_aurimucosum_E=0.0|Corynebacterium_au…	PFAM_domain_|_Peptidase_M78_|_IrrE N-terminal-like domain
Corynebacterium	GCF_1	T1PKS:107.00000000000001; terpene:2.5; NRPS:3.5; NA:395.0	OG0003324	hypothetical protein	16	1	0.2	492	FALSE	1	1	0	0	NA	0	0	NA	NA	NA	1	0.00595238	0.00636675	NA	NA	NA|NA	NA|NA	0	NA	Corynebacterium_suranareeae=1.0|Corynebacterium_accolens=0.0|Corynebacterium_afermentans=0.0|Corynebacterium_ammoniagenes=0.0|Corynebacterium_amycolatum_A=0.0|Corynebacterium_amycolatum=0.0|Corynebacterium_appendicis=0.0|Corynebacterium_aquilae=0.0|Corynebacterium_argentoratense=0.0|Corynebacterium_atypicum=0.0|Corynebacterium_aurimucosum_C=0.0|Corynebacterium_aurimucosum_E=0.0|Corynebacterium_au…	PFAM_domain_|_DUF4411_|_Domain of unknown function (DUF4411)
Corynebacterium	GCF_1	T1PKS:107.00000000000001; terpene:2.5; NRPS:3.5; NA:395.0	OG0002685	putative methyltransferase; Cypemycin N-terminal methyltransferase	17	1	0	586.5	FALSE	2	2	0.01	0.14	NA	0.52	0.52	0.54	NA	NA	2	0.0119048	0.0221325	NA	NA	NA|NA	NA|NA	1	1	Corynebacterium_mustelae=1.0|Corynebacterium_vitaeruminis=0.5|Corynebacterium_accolens=0.0|Corynebacterium_afermentans=0.0|Corynebacterium_ammoniagenes=0.0|Corynebacterium_amycolatum_A=0.0|Corynebacterium_amycolatum=0.0|Corynebacterium_appendicis=0.0|Corynebacterium_aquilae=0.0|Corynebacterium_argentoratense=0.0|Corynebacterium_atypicum=0.0|Corynebacterium_aurimucosum_C=0.0|Corynebacterium_aurimu…	PFAM_domain_|_Methyltransf_11_|_Methyltransferase domain
Corynebacterium	GCF_1	T1PKS:107.00000000000001; terpene:2.5; NRPS:3.5; NA:395.0	OG0002498	putative D,D-dipeptide transport system permease protein DdpC	18	1	0.037037	819	FALSE	21	21	0.06	0.03	-1.87	0.01	0	1.01	0.111856	0	1	0.00595238	1.94073e-19	-1.866	0	-1.866|Corynebacterium_diphtheriae	NA|NA	0	NA	Corynebacterium_diphtheriae=0.5121951219512195|Corynebacterium_accolens=0.0|Corynebacterium_afermentans=0.0|Corynebacterium_ammoniagenes=0.0|Corynebacterium_amycolatum_A=0.0|Corynebacterium_amycolatum=0.0|Corynebacterium_appendicis=0.0|Corynebacterium_aquilae=0.0|Corynebacterium_argentoratense=0.0|Corynebacterium_atypicum=0.0|Corynebacterium_aurimucosum_C=0.0|Corynebacterium_aurimucosum_E=0.0|Cor…	PFAM_domain_|_BPD_transp_1_|_Binding-protein-dependent transport system inner membrane component
Corynebacterium	GCF_1	T1PKS:107.00000000000001; terpene:2.5; NRPS:3.5; NA:395.0	OG0002158	hypothetical protein	19	1	0.275862	319.5	FALSE	2	2	0.01	0.3	NA	0.49	0.49	0.46	NA	NA	2	0.0119048	0.0327589	NA	NA	NA|NA	NA|NA	1	1	Corynebacterium_variabile=0.2|Corynebacterium_vitaeruminis=0.5|Corynebacterium_accolens=0.0|Corynebacterium_afermentans=0.0|Corynebacterium_ammoniagenes=0.0|Corynebacterium_amycolatum_A=0.0|Corynebacterium_amycolatum=0.0|Corynebacterium_appendicis=0.0|Corynebacterium_aquilae=0.0|Corynebacterium_argentoratense=0.0|Corynebacterium_atypicum=0.0|Corynebacterium_aurimucosum_C=0.0|Corynebacterium_aurim…	PFAM_domain_|_CMD_|_Carboxymuconolactone decarboxylase family
Corynebacterium	GCF_1	T1PKS:107.00000000000001; terpene:2.5; NRPS:3.5; NA:395.0	OG0002970	hypothetical protein	20	0	0.363636	294	FALSE	3	3	0.01	0	NA	0.02	0.02	0.99	NA	NA	1	0.00595238	0.00220712	NA	NA	NA|NA	NA|NA	0	NA	Corynebacterium_diphtheriae=0.07317073170731707|Corynebacterium_accolens=0.0|Corynebacterium_afermentans=0.0|Corynebacterium_ammoniagenes=0.0|Corynebacterium_amycolatum_A=0.0|Corynebacterium_amycolatum=0.0|Corynebacterium_appendicis=0.0|Corynebacterium_aquilae=0.0|Corynebacterium_argentoratense=0.0|Corynebacterium_atypicum=0.0|Corynebacterium_aurimucosum_C=0.0|Corynebacterium_aurimucosum_E=0.0|Co…
Corynebacterium	GCF_1	T1PKS:107.00000000000001; terpene:2.5; NRPS:3.5; NA:395.0	OG0005519	hypothetical protein	21	0	0	231	FALSE	2	2	0.01	0	NA	0	0	1.01	NA	NA	1	0.00595238	0.0119776	NA	NA	NA|NA	NA|NA	0	NA	Corynebacterium_diphtheriae=0.04878048780487805|Corynebacterium_accolens=0.0|Corynebacterium_afermentans=0.0|Corynebacterium_ammoniagenes=0.0|Corynebacterium_amycolatum_A=0.0|Corynebacterium_amycolatum=0.0|Corynebacterium_appendicis=0.0|Corynebacterium_aquilae=0.0|Corynebacterium_argentoratense=0.0|Corynebacterium_atypicum=0.0|Corynebacterium_aurimucosum_C=0.0|Corynebacterium_aurimucosum_E=0.0|Co…
Corynebacterium	GCF_1	T1PKS:107.00000000000001; terpene:2.5; NRPS:3.5; NA:395.0	OG0002360	hypothetical protein	22	0	0.26087	390	FALSE	28	28	0.07	0.73	2.03	0.16	0.12	0.64	0.106132	0	1	0.00595238	3.54336e-25	2.035	0	NA|NA	2.035|Corynebacterium_diphtheriae	0	NA	Corynebacterium_diphtheriae=0.6829268292682927|Corynebacterium_accolens=0.0|Corynebacterium_afermentans=0.0|Corynebacterium_ammoniagenes=0.0|Corynebacterium_amycolatum_A=0.0|Corynebacterium_amycolatum=0.0|Corynebacterium_appendicis=0.0|Corynebacterium_aquilae=0.0|Corynebacterium_argentoratense=0.0|Corynebacterium_atypicum=0.0|Corynebacterium_aurimucosum_C=0.0|Corynebacterium_aurimucosum_E=0.0|Cor…	PFAM_domain_|_ANT_|_Phage antirepressor protein KilAC domain; PFAM_domain_|_Bro-N_|_BRO family, N-terminal domain
Corynebacterium	GCF_1	T1PKS:107.00000000000001; terpene:2.5; NRPS:3.5; NA:395.0	OG0004172	hypothetical protein	23	1	0	138	FALSE	10	10	0.03	0	NA	0.03	0.01	0.99	NA	NA	1	0.00595238	1.15956e-09	NA	NA	NA|NA	NA|NA	0	NA	Corynebacterium_diphtheriae=0.24390243902439024|Corynebacterium_accolens=0.0|Corynebacterium_afermentans=0.0|Corynebacterium_ammoniagenes=0.0|Corynebacterium_amycolatum_A=0.0|Corynebacterium_amycolatum=0.0|Corynebacterium_appendicis=0.0|Corynebacterium_aquilae=0.0|Corynebacterium_argentoratense=0.0|Corynebacterium_atypicum=0.0|Corynebacterium_aurimucosum_C=0.0|Corynebacterium_aurimucosum_E=0.0|Co…
Corynebacterium	GCF_1	T1PKS:107.00000000000001; terpene:2.5; NRPS:3.5; NA:395.0	OG0001323	hypothetical protein	24	1	0.47541	984	FALSE	30	28	0.07	0.24	-0.58	0.03	0.01	1	0.227529	0	1	0.00595238	3.54336e-25	-0.578	0	-0.578|Corynebacterium_diphtheriae	NA|NA	0	NA	Corynebacterium_diphtheriae=0.6829268292682927|Corynebacterium_accolens=0.0|Corynebacterium_afermentans=0.0|Corynebacterium_ammoniagenes=0.0|Corynebacterium_amycolatum_A=0.0|Corynebacterium_amycolatum=0.0|Corynebacterium_appendicis=0.0|Corynebacterium_aquilae=0.0|Corynebacterium_argentoratense=0.0|Corynebacterium_atypicum=0.0|Corynebacterium_aurimucosum_C=0.0|Corynebacterium_aurimucosum_E=0.0|Cor…	PFAM_domain_|_Abi_2_|_Abi-like protein
Corynebacterium	GCF_1	T1PKS:107.00000000000001; terpene:2.5; NRPS:3.5; NA:395.0	OG0002009	hypothetical protein	25	0	0.322581	438	FALSE	31	30	0.08	0.51	0.89	0.2	0.16	0.58	0.110701	0	1	0.00595238	1.05608e-26	0.888	0	NA|NA	0.888|Corynebacterium_diphtheriae	0	NA	Corynebacterium_diphtheriae=0.7317073170731707|Corynebacterium_accolens=0.0|Corynebacterium_afermentans=0.0|Corynebacterium_ammoniagenes=0.0|Corynebacterium_amycolatum_A=0.0|Corynebacterium_amycolatum=0.0|Corynebacterium_appendicis=0.0|Corynebacterium_aquilae=0.0|Corynebacterium_argentoratense=0.0|Corynebacterium_atypicum=0.0|Corynebacterium_aurimucosum_C=0.0|Corynebacterium_aurimucosum_E=0.0|Cor…
Corynebacterium	GCF_1	T1PKS:107.00000000000001; terpene:2.5; NRPS:3.5; NA:395.0	OG0004989	hypothetical protein	26	1	0	252	FALSE	11	11	0.03	0	NA	0	0	1.02	NA	NA	1	0.00595238	1.34854e-10	NA	NA	NA|NA	NA|NA	0	NA	Corynebacterium_diphtheriae=0.2682926829268293|Corynebacterium_accolens=0.0|Corynebacterium_afermentans=0.0|Corynebacterium_ammoniagenes=0.0|Corynebacterium_amycolatum_A=0.0|Corynebacterium_amycolatum=0.0|Corynebacterium_appendicis=0.0|Corynebacterium_aquilae=0.0|Corynebacterium_argentoratense=0.0|Corynebacterium_atypicum=0.0|Corynebacterium_aurimucosum_C=0.0|Corynebacterium_aurimucosum_E=0.0|Cor…
Corynebacterium	GCF_1	T1PKS:107.00000000000001; terpene:2.5; NRPS:3.5; NA:395.0	OG0002125	CRISPR-associated endoribonuclease Cas2	27	0	0.05	351	FALSE	1	1	0	0	NA	0	0	NA	NA	NA	1	0.00595238	0.00636675	NA	NA	NA|NA	NA|NA	0	NA	Corynebacterium_choanis=1.0|Corynebacterium_accolens=0.0|Corynebacterium_afermentans=0.0|Corynebacterium_ammoniagenes=0.0|Corynebacterium_amycolatum_A=0.0|Corynebacterium_amycolatum=0.0|Corynebacterium_appendicis=0.0|Corynebacterium_aquilae=0.0|Corynebacterium_argentoratense=0.0|Corynebacterium_atypicum=0.0|Corynebacterium_aurimucosum_C=0.0|Corynebacterium_aurimucosum_E=0.0|Corynebacterium_aurimu…	PFAM_domain_|_Cas_Cas2CT1978_|_CRISPR-associated protein (Cas_Cas2CT1978)
Corynebacterium	GCF_1	T1PKS:107.00000000000001; terpene:2.5; NRPS:3.5; NA:395.0	OG0001864	CRISPR-associated endonuclease Cas1	28	0	0.0714286	942	FALSE	3	3	0.01	0.53	NA	0.61	0.61	0.39	NA	NA	3	0.0178571	0.0461144	NA	NA	NA|NA	NA|NA	1.58496	1	Corynebacterium_choanis=1.0|Corynebacterium_jeddahense=1.0|Corynebacterium_nuruki=1.0|Corynebacterium_accolens=0.0|Corynebacterium_afermentans=0.0|Corynebacterium_ammoniagenes=0.0|Corynebacterium_amycolatum_A=0.0|Corynebacterium_amycolatum=0.0|Corynebacterium_appendicis=0.0|Corynebacterium_aquilae=0.0|Corynebacterium_argentoratense=0.0|Corynebacterium_atypicum=0.0|Corynebacterium_aurimucosum_C=0.…	PFAM_domain_|_Cas_Cas1_|_CRISPR associated protein Cas1
Corynebacterium	GCF_1	T1PKS:107.00000000000001; terpene:2.5; NRPS:3.5; NA:395.0	OG0001829	CRISPR-associated endoribonuclease Cse3	29	0	0.107143	651	FALSE	3	3	0.01	0.12	NA	0.67	0.67	0.63	NA	NA	3	0.0178571	0.0461144	NA	NA	NA|NA	NA|NA	1.58496	1	Corynebacterium_choanis=1.0|Corynebacterium_jeddahense=1.0|Corynebacterium_nuruki=1.0|Corynebacterium_accolens=0.0|Corynebacterium_afermentans=0.0|Corynebacterium_ammoniagenes=0.0|Corynebacterium_amycolatum_A=0.0|Corynebacterium_amycolatum=0.0|Corynebacterium_appendicis=0.0|Corynebacterium_aquilae=0.0|Corynebacterium_argentoratense=0.0|Corynebacterium_atypicum=0.0|Corynebacterium_aurimucosum_C=0.…	PFAM_domain_|_CRISPR_assoc_|_CRISPR associated protein
Corynebacterium	GCF_1	T1PKS:107.00000000000001; terpene:2.5; NRPS:3.5; NA:395.0	OG0001846	hypothetical protein; CRISPR system Cascade subunit CasD	30	0	0.0517241	699	FALSE	3	3	0.01	0.08	NA	0.66	0.66	0.69	NA	NA	3	0.0178571	0.0461144	NA	NA	NA|NA	NA|NA	1.58496	1	Corynebacterium_choanis=1.0|Corynebacterium_jeddahense=1.0|Corynebacterium_nuruki=1.0|Corynebacterium_accolens=0.0|Corynebacterium_afermentans=0.0|Corynebacterium_ammoniagenes=0.0|Corynebacterium_amycolatum_A=0.0|Corynebacterium_amycolatum=0.0|Corynebacterium_appendicis=0.0|Corynebacterium_aquilae=0.0|Corynebacterium_argentoratense=0.0|Corynebacterium_atypicum=0.0|Corynebacterium_aurimucosum_C=0.…	PFAM_domain_|_Cas_Cas5d_|_CRISPR-associated protein (Cas_Cas5)
Corynebacterium	GCF_1	T1PKS:107.00000000000001; terpene:2.5; NRPS:3.5; NA:395.0	OG0001892	CRISPR system Cascade subunit CasC	31	0	0.0545455	1102.5	FALSE	4	4	0.01	0.17	2.34	0.76	0.44	0.57	0.169046	0	4	0.0238095	0.0783092	NA	NA	NA|NA	NA|NA	2	1	Corynebacterium_choanis=1.0|Corynebacterium_diphtheriae=0.024390243902439025|Corynebacterium_jeddahense=1.0|Corynebacterium_nuruki=1.0|Corynebacterium_accolens=0.0|Corynebacterium_afermentans=0.0|Corynebacterium_ammoniagenes=0.0|Corynebacterium_amycolatum_A=0.0|Corynebacterium_amycolatum=0.0|Corynebacterium_appendicis=0.0|Corynebacterium_aquilae=0.0|Corynebacterium_argentoratense=0.0|Corynebacter…	PFAM_domain_|_Cas_CT1975_|_CT1975-like protein
Corynebacterium	GCF_1	T1PKS:107.00000000000001; terpene:2.5; NRPS:3.5; NA:395.0	OG0002266	hypothetical protein	32	0	0	627	FALSE	2	2	0.01	0.06	NA	0.51	0.51	0.68	NA	NA	2	0.0119048	0.0221325	NA	NA	NA|NA	NA|NA	1	1	Corynebacterium_choanis=1.0|Corynebacterium_nuruki=1.0|Corynebacterium_accolens=0.0|Corynebacterium_afermentans=0.0|Corynebacterium_ammoniagenes=0.0|Corynebacterium_amycolatum_A=0.0|Corynebacterium_amycolatum=0.0|Corynebacterium_appendicis=0.0|Corynebacterium_aquilae=0.0|Corynebacterium_argentoratense=0.0|Corynebacterium_atypicum=0.0|Corynebacterium_aurimucosum_C=0.0|Corynebacterium_aurimucosum_E…	PFAM_domain_|_CRISPR_Cse2_|_CRISPR-associated protein Cse2 (CRISPR_cse2)
Corynebacterium	GCF_1	T1PKS:107.00000000000001; terpene:2.5; NRPS:3.5; NA:395.0	OG0001710	Alpha-acetolactate decarboxylase	33	0	0.0138889	738	FALSE	14	14	0.04	0.15	1.24	0.48	0.26	1.22	0.100517	0	9	0.0535714	0.00225443	0.724	0	NA|NA	0.724|Corynebacterium_jeikeium	2.89629	1	Corynebacterium_glyciniphilum=1.0|Corynebacterium_jeikeium_C=1.0|Corynebacterium_jeikeium=0.6666666666666666|Corynebacterium_provencense=0.3333333333333333|Corynebacterium_sp001807485=0.3333333333333333|Corynebacterium_sp002363255=0.5|Corynebacterium_sp900539985=1.0|Corynebacterium_sputi=1.0|Corynebacterium_variabile=0.6|Corynebacterium_accolens=0.0|Corynebacterium_afermentans=0.0|Corynebacterium…	PFAM_domain_|_AAL_decarboxy_|_Alpha-acetolactate decarboxylase
Corynebacterium	GCF_1	T1PKS:107.00000000000001; terpene:2.5; NRPS:3.5; NA:395.0	OG0001994	hypothetical protein	34	0	0.73913	924	FALSE	5	5	0.01	0.53	-0.46	0.54	0.1	0.52	0.212922	0	2	0.0119048	3.89085e-06	-0.127	0	-0.127|Corynebacterium_variabile	NA|NA	0.721928	0.844411	Corynebacterium_lowii=1.0|Corynebacterium_variabile=0.8|Corynebacterium_accolens=0.0|Corynebacterium_afermentans=0.0|Corynebacterium_ammoniagenes=0.0|Corynebacterium_amycolatum_A=0.0|Corynebacterium_amycolatum=0.0|Corynebacterium_appendicis=0.0|Corynebacterium_aquilae=0.0|Corynebacterium_argentoratense=0.0|Corynebacterium_atypicum=0.0|Corynebacterium_aurimucosum_C=0.0|Corynebacterium_aurimucosum_…	PFAM_domain_|_MLTR_LBD_|_MmyB-like transcription regulator ligand binding domain; PFAM_domain_|_HTH_31_|_Helix-turn-helix domain; PFAM_domain_|_CMD_|_Carboxymuconolactone decarboxylase family
Corynebacterium	GCF_1	T1PKS:107.00000000000001; terpene:2.5; NRPS:3.5; NA:395.0	OG0008136	Protein tas	35	1	0	216	FALSE	1	1	0	0	NA	0	0	NA	NA	NA	1	0.00595238	0.0178403	NA	NA	NA|NA	NA|NA	0	NA	Corynebacterium_variabile=0.2|Corynebacterium_accolens=0.0|Corynebacterium_afermentans=0.0|Corynebacterium_ammoniagenes=0.0|Corynebacterium_amycolatum_A=0.0|Corynebacterium_amycolatum=0.0|Corynebacterium_appendicis=0.0|Corynebacterium_aquilae=0.0|Corynebacterium_argentoratense=0.0|Corynebacterium_atypicum=0.0|Corynebacterium_aurimucosum_C=0.0|Corynebacterium_aurimucosum_E=0.0|Corynebacterium_auri…	PFAM_domain_|_Aldo_ket_red_|_Aldo/keto reductase family
Corynebacterium	GCF_1	T1PKS:107.00000000000001; terpene:2.5; NRPS:3.5; NA:395.0	OG0001666	Hemin-binding periplasmic protein HmuT	36	0	0.04	1158	FALSE	1	1	0	0	NA	0	0	NA	NA	NA	1	0.00595238	0.00636675	NA	NA	NA|NA	NA|NA	0	NA	Corynebacterium_choanis=1.0|Corynebacterium_accolens=0.0|Corynebacterium_afermentans=0.0|Corynebacterium_ammoniagenes=0.0|Corynebacterium_amycolatum_A=0.0|Corynebacterium_amycolatum=0.0|Corynebacterium_appendicis=0.0|Corynebacterium_aquilae=0.0|Corynebacterium_argentoratense=0.0|Corynebacterium_atypicum=0.0|Corynebacterium_aurimucosum_C=0.0|Corynebacterium_aurimucosum_E=0.0|Corynebacterium_aurimu…	PFAM_domain_|_Peripla_BP_2_|_Periplasmic binding protein
Corynebacterium	GCF_1	T1PKS:107.00000000000001; terpene:2.5; NRPS:3.5; NA:395.0	OG0001631	hypothetical protein	37	0	0.181818	2007	FALSE	1	1	0	0	NA	0	0	NA	NA	NA	1	0.00595238	0.00636675	NA	NA	NA|NA	NA|NA	0	NA	Corynebacterium_choanis=1.0|Corynebacterium_accolens=0.0|Corynebacterium_afermentans=0.0|Corynebacterium_ammoniagenes=0.0|Corynebacterium_amycolatum_A=0.0|Corynebacterium_amycolatum=0.0|Corynebacterium_appendicis=0.0|Corynebacterium_aquilae=0.0|Corynebacterium_argentoratense=0.0|Corynebacterium_atypicum=0.0|Corynebacterium_aurimucosum_C=0.0|Corynebacterium_aurimucosum_E=0.0|Corynebacterium_aurimu…	PFAM_domain_|_HtaA_|_Htaa
Corynebacterium	GCF_1	T1PKS:107.00000000000001; terpene:2.5; NRPS:3.5; NA:395.0	OG0009398	hypothetical protein	38	1	0	516	FALSE	1	1	0	0	NA	0	0	NA	NA	NA	1	0.00595238	0.00636675	NA	NA	NA|NA	NA|NA	0	NA	Corynebacterium_choanis=1.0|Corynebacterium_accolens=0.0|Corynebacterium_afermentans=0.0|Corynebacterium_ammoniagenes=0.0|Corynebacterium_amycolatum_A=0.0|Corynebacterium_amycolatum=0.0|Corynebacterium_appendicis=0.0|Corynebacterium_aquilae=0.0|Corynebacterium_argentoratense=0.0|Corynebacterium_atypicum=0.0|Corynebacterium_aurimucosum_C=0.0|Corynebacterium_aurimucosum_E=0.0|Corynebacterium_aurimu…
Corynebacterium	GCF_1	T1PKS:107.00000000000001; terpene:2.5; NRPS:3.5; NA:395.0	OG0000103	Glycerol-3-phosphate regulon repressor	39	1	0.389831	804	FALSE	1	1	0	0	NA	0	0	NA	NA	NA	1	0.00595238	0.00636675	NA	NA	NA|NA	NA|NA	0	NA	Corynebacterium_aquilae=1.0|Corynebacterium_accolens=0.0|Corynebacterium_afermentans=0.0|Corynebacterium_ammoniagenes=0.0|Corynebacterium_amycolatum_A=0.0|Corynebacterium_amycolatum=0.0|Corynebacterium_appendicis=0.0|Corynebacterium_argentoratense=0.0|Corynebacterium_atypicum=0.0|Corynebacterium_aurimucosum_C=0.0|Corynebacterium_aurimucosum_E=0.0|Corynebacterium_aurimucosum=0.0|Corynebacterium_au…	PFAM_domain_|_HTH_DeoR_|_DeoR-like helix-turn-helix domain; PFAM_domain_|_DeoRC_|_DeoR C terminal sensor domain
Corynebacterium	GCF_1	T1PKS:107.00000000000001; terpene:2.5; NRPS:3.5; NA:395.0	OG0001661	N-acetylgalactosamine-6-phosphate deacetylase; N-acetylglucosamine-6-phosphate deacetylase	40	1	0.012987	1302	FALSE	3	3	0.01	0.17	NA	0.52	0.52	0.5	NA	NA	2	0.0119048	0.0039608	NA	NA	NA|NA	NA|NA	0.918296	1	Corynebacterium_accolens=0.3333333333333333|Corynebacterium_aquilae=1.0|Corynebacterium_afermentans=0.0|Corynebacterium_ammoniagenes=0.0|Corynebacterium_amycolatum_A=0.0|Corynebacterium_amycolatum=0.0|Corynebacterium_appendicis=0.0|Corynebacterium_argentoratense=0.0|Corynebacterium_atypicum=0.0|Corynebacterium_aurimucosum_C=0.0|Corynebacterium_aurimucosum_E=0.0|Corynebacterium_aurimucosum=0.0|Cor…	PFAM_domain_|_Amidohydro_1_|_Amidohydrolase family
Corynebacterium	GCF_1	T1PKS:107.00000000000001; terpene:2.5; NRPS:3.5; NA:395.0	OG0004593	hypothetical protein	41	0	0	303	FALSE	1	1	0	0	NA	0	0	NA	NA	NA	1	0.00595238	0.00636675	NA	NA	NA|NA	NA|NA	0	NA	Corynebacterium_aquilae=1.0|Corynebacterium_accolens=0.0|Corynebacterium_afermentans=0.0|Corynebacterium_ammoniagenes=0.0|Corynebacterium_amycolatum_A=0.0|Corynebacterium_amycolatum=0.0|Corynebacterium_appendicis=0.0|Corynebacterium_argentoratense=0.0|Corynebacterium_atypicum=0.0|Corynebacterium_aurimucosum_C=0.0|Corynebacterium_aurimucosum_E=0.0|Corynebacterium_aurimucosum=0.0|Corynebacterium_au…
Corynebacterium	GCF_1	T1PKS:107.00000000000001; terpene:2.5; NRPS:3.5; NA:395.0	OG0008923	hypothetical protein	42	0	0	270	FALSE	1	1	0	0	NA	0	0	NA	NA	NA	1	0.00595238	0.00636675	NA	NA	NA|NA	NA|NA	0	NA	Corynebacterium_aquilae=1.0|Corynebacterium_accolens=0.0|Corynebacterium_afermentans=0.0|Corynebacterium_ammoniagenes=0.0|Corynebacterium_amycolatum_A=0.0|Corynebacterium_amycolatum=0.0|Corynebacterium_appendicis=0.0|Corynebacterium_argentoratense=0.0|Corynebacterium_atypicum=0.0|Corynebacterium_aurimucosum_C=0.0|Corynebacterium_aurimucosum_E=0.0|Corynebacterium_aurimucosum=0.0|Corynebacterium_au…
Corynebacterium	GCF_1	T1PKS:107.00000000000001; terpene:2.5; NRPS:3.5; NA:395.0	OG0001432	Gluconokinase	43	0	0.0543478	516	FALSE	2	2	0.01	0.03	NA	0.38	0.38	0.9	NA	NA	2	0.0119048	0.0221325	NA	NA	NA|NA	NA|NA	1	1	Corynebacterium_epidermidicanis=1.0|Corynebacterium_sphenisci=1.0|Corynebacterium_accolens=0.0|Corynebacterium_afermentans=0.0|Corynebacterium_ammoniagenes=0.0|Corynebacterium_amycolatum_A=0.0|Corynebacterium_amycolatum=0.0|Corynebacterium_appendicis=0.0|Corynebacterium_aquilae=0.0|Corynebacterium_argentoratense=0.0|Corynebacterium_atypicum=0.0|Corynebacterium_aurimucosum_C=0.0|Corynebacterium_au…	PFAM_domain_|_SKI_|_Shikimate kinase
Corynebacterium	GCF_1	T1PKS:107.00000000000001; terpene:2.5; NRPS:3.5; NA:395.0	OG0007296	hypothetical protein	44	1	0	228	FALSE	1	1	0	0	NA	0	0	NA	NA	NA	1	0.00595238	0.00636675	NA	NA	NA|NA	NA|NA	0	NA	Corynebacterium_epidermidicanis=1.0|Corynebacterium_accolens=0.0|Corynebacterium_afermentans=0.0|Corynebacterium_ammoniagenes=0.0|Corynebacterium_amycolatum_A=0.0|Corynebacterium_amycolatum=0.0|Corynebacterium_appendicis=0.0|Corynebacterium_aquilae=0.0|Corynebacterium_argentoratense=0.0|Corynebacterium_atypicum=0.0|Corynebacterium_aurimucosum_C=0.0|Corynebacterium_aurimucosum_E=0.0|Corynebacteriu…
Corynebacterium	GCF_1	T1PKS:107.00000000000001; terpene:2.5; NRPS:3.5; NA:395.0	OG0002294	hypothetical protein	45	1	0.192308	475.5	FALSE	2	1	0	0.26	NA	0.38	0.38	NA	NA	NA	1	0.00595238	0.00636675	NA	NA	NA|NA	NA|NA	0	NA	Corynebacterium_sphenisci=1.0|Corynebacterium_accolens=0.0|Corynebacterium_afermentans=0.0|Corynebacterium_ammoniagenes=0.0|Corynebacterium_amycolatum_A=0.0|Corynebacterium_amycolatum=0.0|Corynebacterium_appendicis=0.0|Corynebacterium_aquilae=0.0|Corynebacterium_argentoratense=0.0|Corynebacterium_atypicum=0.0|Corynebacterium_aurimucosum_C=0.0|Corynebacterium_aurimucosum_E=0.0|Corynebacterium_auri…	PFAM_domain_|_RDD_|_RDD family
Corynebacterium	GCF_1	T1PKS:107.00000000000001; terpene:2.5; NRPS:3.5; NA:395.0	OG0003282	hypothetical protein	46	1	0	1992	FALSE	15	15	0.04	0.05	-1.9	0.57	0.04	1.01	0.290713	0	5	0.0297619	9.99573e-08	0.191	0	NA|NA	0.191|Corynebacterium_striatum	1.85656	0.939873	Corynebacterium_aurimucosum_E=1.0|Corynebacterium_kefirresidentii=0.3333333333333333|Corynebacterium_simulans=0.3|Corynebacterium_striatum=0.8888888888888888|Corynebacterium_vitaeruminis=0.5|Corynebacterium_accolens=0.0|Corynebacterium_afermentans=0.0|Corynebacterium_ammoniagenes=0.0|Corynebacterium_amycolatum_A=0.0|Corynebacterium_amycolatum=0.0|Corynebacterium_appendicis=0.0|Corynebacterium_aqu…
Corynebacterium	GCF_1	T1PKS:107.00000000000001; terpene:2.5; NRPS:3.5; NA:395.0	OG0015121	hypothetical protein; putative type I restriction enzymeP M protein	47	1	0	1911	FALSE	6	6	0.02	0.88	1.16	0.46	0.3	0.86	0.176058	0	5	0.0297619	0.0306487	NA	NA	NA|NA	NA|NA	2.25163	1	Corynebacterium_afermentans=0.3333333333333333|Corynebacterium_coyleae=0.06666666666666667|Corynebacterium_fournieri=1.0|Corynebacterium_sanguinis=0.2857142857142857|Corynebacterium_timonense=1.0|Corynebacterium_accolens=0.0|Corynebacterium_ammoniagenes=0.0|Corynebacterium_amycolatum_A=0.0|Corynebacterium_amycolatum=0.0|Corynebacterium_appendicis=0.0|Corynebacterium_aquilae=0.0|Corynebacterium_ar…
Corynebacterium	GCF_1	T1PKS:107.00000000000001; terpene:2.5; NRPS:3.5; NA:395.0	OG0000220	Type I restriction enzyme EcoKI M protein; hypothetical protein; putative type I restriction enzymeP M protein	48	1	0.464789	1590	FALSE	29	27	0.07	0.59	0.03	0.62	0.26	1.18	0.106841	0	13	0.077381	3.0794e-05	-0.039	0.901421	-0.647|Corynebacterium_urealyticum	0.569|Corynebacterium_striatum	3.18583	1	Corynebacterium_afermentans=0.3333333333333333|Corynebacterium_aurimucosum_E=1.0|Corynebacterium_coyleae=0.06666666666666667|Corynebacterium_diphtheriae=0.024390243902439025|Corynebacterium_flavescens=0.5|Corynebacterium_fournieri=1.0|Corynebacterium_genitalium_A=1.0|Corynebacterium_kefirresidentii=0.3333333333333333|Corynebacterium_simulans=0.3|Corynebacterium_sp001815985=0.3333333333333333|Cory…	PFAM_domain_|_HsdM_N_|_HsdM N-terminal domain; PFAM_domain_|_N6_Mtase_|_N-6 DNA Methylase
Corynebacterium	GCF_1	T1PKS:107.00000000000001; terpene:2.5; NRPS:3.5; NA:395.0	OG0004921	hypothetical protein	49	0	0.333333	204	FALSE	1	1	0	0	NA	0	0	NA	NA	NA	1	0.00595238	0.100918	NA	NA	NA|NA	NA|NA	0	NA	Corynebacterium_diphtheriae=0.024390243902439025|Corynebacterium_accolens=0.0|Corynebacterium_afermentans=0.0|Corynebacterium_ammoniagenes=0.0|Corynebacterium_amycolatum_A=0.0|Corynebacterium_amycolatum=0.0|Corynebacterium_appendicis=0.0|Corynebacterium_aquilae=0.0|Corynebacterium_argentoratense=0.0|Corynebacterium_atypicum=0.0|Corynebacterium_aurimucosum_C=0.0|Corynebacterium_aurimucosum_E=0.0|C…	PFAM_domain_|_PhdYeFM_antitox_|_Antitoxin Phd_YefM, type II toxin-antitoxin system
Corynebacterium	GCF_1	T1PKS:107.00000000000001; terpene:2.5; NRPS:3.5; NA:395.0	OG0002154	hypothetical protein	50	1	0.108108	1167	FALSE	23	23	0.06	0.46	4.72	0.88	0.8	0.29	0.472353	0	9	0.0535714	6.38085e-06	2.612	0.658274	NA|NA	3.056|Corynebacterium_striatum	2.68163	1	Corynebacterium_afermentans=0.3333333333333333|Corynebacterium_aurimucosum_E=1.0|Corynebacterium_fournieri=1.0|Corynebacterium_kefirresidentii=0.3333333333333333|Corynebacterium_simulans=0.3|Corynebacterium_sp001815985=0.3333333333333333|Corynebacterium_striatum=0.8888888888888888|Corynebacterium_timonense=1.0|Corynebacterium_urealyticum=1.0|Corynebacterium_accolens=0.0|Corynebacterium_ammoniagen…	PFAM_domain_|_Methylase_S_|_Type I restriction modification DNA specificity domain
Corynebacterium	GCF_1	T1PKS:107.00000000000001; terpene:2.5; NRPS:3.5; NA:395.0	OG0000097	HTH-type transcriptional repressor RspR; HTH-type transcriptional regulator McbR; HTH-type transcriptional repressor YvoA	51	0	0.482759	633	FALSE	5	5	0.01	0.36	0.73	0.73	0.35	0.51	0.568078	0	3	0.0178571	0.000143975	NA	NA	NA|NA	NA|NA	1.37095	1	Corynebacterium_matruchotii=1.0|Corynebacterium_singulare=0.3333333333333333|Corynebacterium_sp002967075=1.0|Corynebacterium_accolens=0.0|Corynebacterium_afermentans=0.0|Corynebacterium_ammoniagenes=0.0|Corynebacterium_amycolatum_A=0.0|Corynebacterium_amycolatum=0.0|Corynebacterium_appendicis=0.0|Corynebacterium_aquilae=0.0|Corynebacterium_argentoratense=0.0|Corynebacterium_atypicum=0.0|Corynebac…	PFAM_domain_|_GntR_|_Bacterial regulatory proteins, gntR family
Corynebacterium	GCF_1	T1PKS:107.00000000000001; terpene:2.5; NRPS:3.5; NA:395.0	OG0004214	Sensor histidine kinase DesK; Signal transduction histidine-protein kinase/phosphatase DegS	52	0	0.333333	1137	FALSE	4	4	0.01	0.15	-0.88	0.61	0	0.67	NA	NA	2	0.0119048	4.03765e-05	NA	NA	NA|NA	NA|NA	0.811278	1	Corynebacterium_matruchotii=1.0|Corynebacterium_striatum=0.1111111111111111|Corynebacterium_accolens=0.0|Corynebacterium_afermentans=0.0|Corynebacterium_ammoniagenes=0.0|Corynebacterium_amycolatum_A=0.0|Corynebacterium_amycolatum=0.0|Corynebacterium_appendicis=0.0|Corynebacterium_aquilae=0.0|Corynebacterium_argentoratense=0.0|Corynebacterium_atypicum=0.0|Corynebacterium_aurimucosum_C=0.0|Coryneba…	PFAM_domain_|_HisKA_3_|_Histidine kinase
Corynebacterium	GCF_1	T1PKS:107.00000000000001; terpene:2.5; NRPS:3.5; NA:395.0	OG0006554	hypothetical protein	53	1	0	843	FALSE	3	3	0.01	0	NA	0	0	1.02	NA	NA	1	0.00595238	6.30658e-06	NA	NA	NA|NA	NA|NA	0	NA	Corynebacterium_matruchotii=1.0|Corynebacterium_accolens=0.0|Corynebacterium_afermentans=0.0|Corynebacterium_ammoniagenes=0.0|Corynebacterium_amycolatum_A=0.0|Corynebacterium_amycolatum=0.0|Corynebacterium_appendicis=0.0|Corynebacterium_aquilae=0.0|Corynebacterium_argentoratense=0.0|Corynebacterium_atypicum=0.0|Corynebacterium_aurimucosum_C=0.0|Corynebacterium_aurimucosum_E=0.0|Corynebacterium_au…
Corynebacterium	GCF_1	T1PKS:107.00000000000001; terpene:2.5; NRPS:3.5; NA:395.0	OG0002391	hypothetical protein	54	0	0	618	FALSE	27	27	0.07	0	-0.2	0.06	0.02	1	0.164752	0	1	0.00595238	1.95288e-24	-0.204	0	-0.204|Corynebacterium_diphtheriae	NA|NA	0	NA	Corynebacterium_diphtheriae=0.6585365853658537|Corynebacterium_accolens=0.0|Corynebacterium_afermentans=0.0|Corynebacterium_ammoniagenes=0.0|Corynebacterium_amycolatum_A=0.0|Corynebacterium_amycolatum=0.0|Corynebacterium_appendicis=0.0|Corynebacterium_aquilae=0.0|Corynebacterium_argentoratense=0.0|Corynebacterium_atypicum=0.0|Corynebacterium_aurimucosum_C=0.0|Corynebacterium_aurimucosum_E=0.0|Cor…	PFAM_domain_|_Abhydrolase_6_|_Alpha/beta hydrolase family; PFAM_domain_|_DUF998_|_Protein of unknown function (DUF998)
Corynebacterium	GCF_1	T1PKS:107.00000000000001; terpene:2.5; NRPS:3.5; NA:395.0	OG0000093	UDP-glucose 6-dehydrogenase; UDP-glucose 6-dehydrogenase TuaD	55	0	0.42735	1317	FALSE	79	78	0.2	0.21	4.34	0.66	0.56	0.88	0.157005	0.00691907	32	0.190476	4.96222e-06	-0.3675	0.349152	-0.864|Corynebacterium_aurimucosum_C	NA|NA	3.87058	1	Corynebacterium_afermentans=0.3333333333333333|Corynebacterium_ammoniagenes=0.5|Corynebacterium_appendicis=1.0|Corynebacterium_aurimucosum_C=0.25|Corynebacterium_capitovis=1.0|Corynebacterium_coyleae=0.6666666666666666|Corynebacterium_diphtheriae=0.6585365853658537|Corynebacterium_flavescens=0.5|Corynebacterium_glutamicum=0.14285714285714285|Corynebacterium_gottingense=0.4|Corynebacterium_kefirre…	PFAM_domain_|_UDPG_MGDP_dh_C_|_UDP-glucose/GDP-mannose dehydrogenase family, UDP binding domain; PFAM_domain_|_UDPG_MGDP_dh_|_UDP-glucose/GDP-mannose dehydrogenase family, central domain; PFAM_domain_|_UDPG_MGDP_dh_N_|_UDP-glucose/GDP-mannose dehydrogenase family, NAD binding domain
Corynebacterium	GCF_1	T1PKS:107.00000000000001; terpene:2.5; NRPS:3.5; NA:395.0	OG0001088	dCTP deaminase	56	0	0	561	FALSE	88	88	0.23	0.24	3.01	0.48	0.32	1.28	0.0725176	0.000792417	37	0.220238	5.73423e-05	-0.213	0.788002	-0.797|Corynebacterium_aurimucosum_C	1.387|Corynebacterium_diphtheriae	4.08611	1	Corynebacterium_afermentans=0.6666666666666666|Corynebacterium_ammoniagenes=0.5|Corynebacterium_appendicis=1.0|Corynebacterium_aurimucosum_C=0.25|Corynebacterium_canis=1.0|Corynebacterium_capitovis=1.0|Corynebacterium_coyleae=0.8666666666666667|Corynebacterium_diphtheriae=0.6585365853658537|Corynebacterium_durum=0.5|Corynebacterium_flavescens=0.5|Corynebacterium_freneyi=0.5|Corynebacterium_glutam…	PFAM_domain_|_dUTPase_|_dUTPase
Corynebacterium	GCF_1	T1PKS:107.00000000000001; terpene:2.5; NRPS:3.5; NA:395.0	OG0002911	hypothetical protein	57	0	0.133333	159	FALSE	19	19	0.05	0	-1.62	0.06	0.01	1	0.625319	0	1	0.00595238	1.06802e-17	-1.618	0	-1.618|Corynebacterium_diphtheriae	NA|NA	0	NA	Corynebacterium_diphtheriae=0.4634146341463415|Corynebacterium_accolens=0.0|Corynebacterium_afermentans=0.0|Corynebacterium_ammoniagenes=0.0|Corynebacterium_amycolatum_A=0.0|Corynebacterium_amycolatum=0.0|Corynebacterium_appendicis=0.0|Corynebacterium_aquilae=0.0|Corynebacterium_argentoratense=0.0|Corynebacterium_atypicum=0.0|Corynebacterium_aurimucosum_C=0.0|Corynebacterium_aurimucosum_E=0.0|Cor…
Corynebacterium	GCF_1	T1PKS:107.00000000000001; terpene:2.5; NRPS:3.5; NA:395.0	OG0003959	hypothetical protein	58	1	0	591	FALSE	20	20	0.05	0	-0.81	0.02	0.01	1	0.418357	0	1	0.00595238	1.42819e-18	-0.806	0	-0.806|Corynebacterium_diphtheriae	NA|NA	0	NA	Corynebacterium_diphtheriae=0.4878048780487805|Corynebacterium_accolens=0.0|Corynebacterium_afermentans=0.0|Corynebacterium_ammoniagenes=0.0|Corynebacterium_amycolatum_A=0.0|Corynebacterium_amycolatum=0.0|Corynebacterium_appendicis=0.0|Corynebacterium_aquilae=0.0|Corynebacterium_argentoratense=0.0|Corynebacterium_atypicum=0.0|Corynebacterium_aurimucosum_C=0.0|Corynebacterium_aurimucosum_E=0.0|Cor…
Corynebacterium	GCF_1	T1PKS:107.00000000000001; terpene:2.5; NRPS:3.5; NA:395.0	OG0000083	hypothetical protein	59	1	0.449153	648	FALSE	39	39	0.1	0.3	1.75	0.84	0.37	0.54	0.223362	0	13	0.077381	1.1146e-12	-1.398	0	-1.398|Corynebacterium_diphtheriae	NA|NA	2.18665	1	Corynebacterium_ammoniagenes=0.5|Corynebacterium_diphtheriae=0.6097560975609756|Corynebacterium_glutamicum=0.07142857142857142|Corynebacterium_macginleyi=1.0|Corynebacterium_massiliense=1.0|Corynebacterium_pollutisoli=1.0|Corynebacterium_simulans=0.3|Corynebacterium_sp001875725=1.0|Corynebacterium_sp003716585=1.0|Corynebacterium_sp003955685=1.0|Corynebacterium_stationis=0.16666666666666666|Coryne…	PFAM_domain_|_DUF1707_|_Domain of unknown function (DUF1707)
Corynebacterium	GCF_1	T1PKS:107.00000000000001; terpene:2.5; NRPS:3.5; NA:395.0	OG0001790	Sorbitol dehydrogenase	60	0	0.3	1089	FALSE	25	25	0.07	0	-0.36	0.05	0.01	1.01	0.0716772	0	1	0.00595238	8.218e-23	-0.361	0	-0.361|Corynebacterium_diphtheriae	NA|NA	0	NA	Corynebacterium_diphtheriae=0.6097560975609756|Corynebacterium_accolens=0.0|Corynebacterium_afermentans=0.0|Corynebacterium_ammoniagenes=0.0|Corynebacterium_amycolatum_A=0.0|Corynebacterium_amycolatum=0.0|Corynebacterium_appendicis=0.0|Corynebacterium_aquilae=0.0|Corynebacterium_argentoratense=0.0|Corynebacterium_atypicum=0.0|Corynebacterium_aurimucosum_C=0.0|Corynebacterium_aurimucosum_E=0.0|Cor…	PFAM_domain_|_ADH_N_|_Alcohol dehydrogenase GroES-like domain; PFAM_domain_|_ADH_zinc_N_|_Zinc-binding dehydrogenase
Corynebacterium	GCF_1	T1PKS:107.00000000000001; terpene:2.5; NRPS:3.5; NA:395.0	OG0000248	putative aspartate aminotransferase	61	1	0.0677966	1269	FALSE	47	47	0.12	0.12	1.75	0.48	0.26	1.17	0.0609637	0.000142949	19	0.113095	5.42178e-11	-0.747	0	-0.747|Corynebacterium_diphtheriae	NA|NA	2.81062	1	Corynebacterium_ammoniagenes=0.5|Corynebacterium_capitovis=1.0|Corynebacterium_diphtheriae=0.6341463414634146|Corynebacterium_glutamicum=0.14285714285714285|Corynebacterium_gottingense=0.1|Corynebacterium_kefirresidentii=0.3333333333333333|Corynebacterium_macginleyi=1.0|Corynebacterium_massiliense=1.0|Corynebacterium_pollutisoli=1.0|Corynebacterium_simulans=0.3|Corynebacterium_sp001875725=1.0|Cor…	PFAM_domain_|_Aminotran_1_2_|_Aminotransferase class I and II; aSDomain_|_Aminotran_1_2_|_NA
Corynebacterium	GCF_1	T1PKS:107.00000000000001; terpene:2.5; NRPS:3.5; NA:395.0	OG0001445	hypothetical protein	62	1	0.0103093	1287	FALSE	48	48	0.13	0.24	2.34	0.7	0.42	0.78	0.173968	0.00056191	19	0.113095	1.39395e-11	-0.522	0	-0.522|Corynebacterium_diphtheriae	NA|NA	2.76961	1	Corynebacterium_diphtheriae=0.6585365853658537|Corynebacterium_flavescens=0.5|Corynebacterium_glutamicum=0.14285714285714285|Corynebacterium_kefirresidentii=0.3333333333333333|Corynebacterium_macginleyi=1.0|Corynebacterium_massiliense=1.0|Corynebacterium_minutissimum_B=1.0|Corynebacterium_pollutisoli=1.0|Corynebacterium_simulans=0.3|Corynebacterium_sp001807205=0.16666666666666666|Corynebacterium_…	PFAM_domain_|_YibE_F_|_YibE/F-like protein
Corynebacterium	GCF_1	T1PKS:107.00000000000001; terpene:2.5; NRPS:3.5; NA:395.0	OG0002051	Lysylphosphatidylglycerol biosynthesis bifunctional protein LysX	63	1	0.0444444	3147	FALSE	27	27	0.07	0.05	-1.14	0.06	0.01	1.01	0.0567685	0	1	0.00595238	1.95288e-24	-1.143	0	-1.143|Corynebacterium_diphtheriae	NA|NA	0	NA	Corynebacterium_diphtheriae=0.6585365853658537|Corynebacterium_accolens=0.0|Corynebacterium_afermentans=0.0|Corynebacterium_ammoniagenes=0.0|Corynebacterium_amycolatum_A=0.0|Corynebacterium_amycolatum=0.0|Corynebacterium_appendicis=0.0|Corynebacterium_aquilae=0.0|Corynebacterium_argentoratense=0.0|Corynebacterium_atypicum=0.0|Corynebacterium_aurimucosum_C=0.0|Corynebacterium_aurimucosum_E=0.0|Cor…	PFAM_domain_|_tRNA-synt_2_TM_|_Transmembrane region of lysyl-tRNA synthetase; PFAM_domain_|_tRNA_anti-codon_|_OB-fold nucleic acid binding domain; PFAM_domain_|_tRNA-synt_2_|_tRNA synthetases class II (D, K and N); PFAM_domain_|_DUF2156_|_Uncharacterised conserved protein (DUF2156)
Corynebacterium	GCF_1	T1PKS:107.00000000000001; terpene:2.5; NRPS:3.5; NA:395.0	OG0002445	hypothetical protein	64	0	0.0344828	675	FALSE	27	27	0.07	0.14	0.16	0.08	0.04	0.99	0.119498	0	1	0.00595238	1.95288e-24	0.158	0	NA|NA	0.158|Corynebacterium_diphtheriae	0	NA	Corynebacterium_diphtheriae=0.6585365853658537|Corynebacterium_accolens=0.0|Corynebacterium_afermentans=0.0|Corynebacterium_ammoniagenes=0.0|Corynebacterium_amycolatum_A=0.0|Corynebacterium_amycolatum=0.0|Corynebacterium_appendicis=0.0|Corynebacterium_aquilae=0.0|Corynebacterium_argentoratense=0.0|Corynebacterium_atypicum=0.0|Corynebacterium_aurimucosum_C=0.0|Corynebacterium_aurimucosum_E=0.0|Cor…	PFAM_domain_|_Abhydrolase_6_|_Alpha/beta hydrolase family; PFAM_domain_|_Abhydrolase_1_|_alpha/beta hydrolase fold
Corynebacterium	GCF_1	T1PKS:107.00000000000001; terpene:2.5; NRPS:3.5; NA:395.0	OG0002455	hypothetical protein	65	1	0.26087	705	FALSE	1	1	0	0	NA	0	0	NA	NA	NA	1	0.00595238	0.00636675	NA	NA	NA|NA	NA|NA	0	NA	Corynebacterium_sp007904105=1.0|Corynebacterium_accolens=0.0|Corynebacterium_afermentans=0.0|Corynebacterium_ammoniagenes=0.0|Corynebacterium_amycolatum_A=0.0|Corynebacterium_amycolatum=0.0|Corynebacterium_appendicis=0.0|Corynebacterium_aquilae=0.0|Corynebacterium_argentoratense=0.0|Corynebacterium_atypicum=0.0|Corynebacterium_aurimucosum_C=0.0|Corynebacterium_aurimucosum_E=0.0|Corynebacterium_au…	PFAM_domain_|_TetR_N_|_Bacterial regulatory proteins, tetR family
Corynebacterium	GCF_1	T1PKS:107.00000000000001; terpene:2.5; NRPS:3.5; NA:395.0	OG0000040	Riboflavin transporter RibZ; Antiseptic resistance protein	66	0	0.613445	1464	FALSE	5	5	0.01	0.1	-0.85	0.56	0.05	0.95	0.234858	0	2	0.0119048	2.2673e-06	1.001	0	NA|NA	1.001|Corynebacterium_glucuronolyticum	0.721928	0.987357	Corynebacterium_glucuronolyticum=1.0|Corynebacterium_sp007904105=1.0|Corynebacterium_accolens=0.0|Corynebacterium_afermentans=0.0|Corynebacterium_ammoniagenes=0.0|Corynebacterium_amycolatum_A=0.0|Corynebacterium_amycolatum=0.0|Corynebacterium_appendicis=0.0|Corynebacterium_aquilae=0.0|Corynebacterium_argentoratense=0.0|Corynebacterium_atypicum=0.0|Corynebacterium_aurimucosum_C=0.0|Corynebacterium…	PFAM_domain_|_MFS_1_|_Major Facilitator Superfamily
Corynebacterium	GCF_1	T1PKS:107.00000000000001; terpene:2.5; NRPS:3.5; NA:395.0	OG0004724	hypothetical protein	67	0	0	444	FALSE	1	1	0	0	NA	0	0	NA	NA	NA	1	0.00595238	0.00636675	NA	NA	NA|NA	NA|NA	0	NA	Corynebacterium_sp007904105=1.0|Corynebacterium_accolens=0.0|Corynebacterium_afermentans=0.0|Corynebacterium_ammoniagenes=0.0|Corynebacterium_amycolatum_A=0.0|Corynebacterium_amycolatum=0.0|Corynebacterium_appendicis=0.0|Corynebacterium_aquilae=0.0|Corynebacterium_argentoratense=0.0|Corynebacterium_atypicum=0.0|Corynebacterium_aurimucosum_C=0.0|Corynebacterium_aurimucosum_E=0.0|Corynebacterium_au…
[truncated: 7,072 more rows]

## Sheet: Table S8 - crt gene presence ac
Table S8: crt gene presence across staphylococci
GCF	Species	crt gene	Number of gene instances in species	Percentage of species genomes with gene	Percentage of samples with gene which have it in multi-copy
GCF_17	Staphylococcus_A_lentus	crtM	8	72.7273	12.5
GCF_17	Staphylococcus_A_lentus	crtN	8	72.7273	0
GCF_17	Staphylococcus_A_lentus	crtO	8	72.7273	0
GCF_17	Staphylococcus_A_lentus	crtP	8	72.7273	12.5
GCF_17	Staphylococcus_A_lentus	crtQ	8	72.7273	0
GCF_17	Staphylococcus_A_sciuri	crtM	30	46.875	0
GCF_17	Staphylococcus_A_sciuri	crtN	30	46.875	0
GCF_17	Staphylococcus_A_sciuri	crtO	30	46.875	0
[truncated: 249 more rows]

## Sheet: Table S9 - Staphyloxanthin Pres
Table S9: Staphylococcal isolates with genomes in the Kalan Lab skin isolate collection
[truncated: 46 more rows]

[truncated: 4 more sheets: Table S10 - PopGene Results for, Table S11 - DiscoVary vs. Assem, Table S12 - Remote Homologs of , Table S13 - Codon context of NS]
